# Supplementary material for: Human brain ancestral barcodes
Source: eLife. 2025 Jun 10;13:RP101163. doi: 10.7554/eLife.101163 (PMC12151537; doi:10.7554/eLife.101163)
Supplement: Supplementary file 3. [file elife-101163-supp3.zip]

Archive with 1 entries (1 files):
- Supplemental File 3_H01_methylationdata.csv
