# Supplementary material for: Human brain ancestral barcodes
Source: eLife. 2025 Jun 10;13:RP101163. doi: 10.7554/eLife.101163 (PMC12151537; doi:10.7554/eLife.101163)
Supplement: Source code 1. [file elife-101163-code1.zip]

Archive with 13 entries (12 files):
- supplement python files 10-24/
- supplement python files 10-24/cellnumber_table.csv
- supplement python files 10-24/collectmasterlistfromsmalltsvfastermerge.py
- supplement python files 10-24/covertrowlosecommas.py
- supplement python files 10-24/flip101010.py
- supplement python files 10-24/locALLforfirstfilter.csv
- supplement python files 10-24/lookup5_table_Xonly.csv
- supplement python files 10-24/master_list.csv
- supplement python files 10-24/mergetsvgzcol123divide4by5.py
- supplement python files 10-24/NumPydet_lin_fCpG_5_1.3arrayflipavemultrun_oneout_good_writeN_XeditDS.py
- supplement python files 10-24/pwd2.py
- supplement python files 10-24/pwdofNcellsNaN4sigAVE_Rruns.py
- supplement python files 10-24/pwdsquare.py
