# Supplementary material for: Human brain ancestral barcodes
Source: eLife. 2025 Jun 10;13:RP101163. doi: 10.7554/eLife.101163 (PMC12151537; doi:10.7554/eLife.101163)
Supplement: Source code 1. [file elife-101163-code1.zip › supplement python files 10-24/cellnumber_table.csv]

division	desired_population	q	r	s
0	1	0	1	0
1	2	0	2	0
2	4	0	4	0
3	8	0	8	0
4	16	0	16	0
5	32	0	32	0
6	64	0	64	0
7	128	0	128	0
8	256	0	256	0
9	512	0	512	0
10	1024	0	1024	0
11	2048	0	2048	0
12	4096	0	4096	0
13	8192	0	8192	0
14	16384	0	16384	0
15	32768	0	32768	0
16	65536	0	65536	0
17	131072	0	131072	0
