# Supplementary material for: Human brain ancestral barcodes
Source: eLife. 2025 Jun 10;13:RP101163. doi: 10.7554/eLife.101163 (PMC12151537; doi:10.7554/eLife.101163)
Supplement: Source code 1. [file elife-101163-code1.zip › supplement python files 10-24/covertrowlosecommas.py]

import csv

# Define the input and output file paths
input_csv = 'last_run_lineage_arraysinh50div.01ratefaster_good.csv'  # Change this to the path of your input CSV file
output_csv = 'last_run_lineage_arraysinh50div.01ratefaster_good_46cpg.csv'  # Change this to the path of your output CSV file

# Open the input CSV file for reading
with open(input_csv, mode='r', newline='', encoding='utf-8') as infile:
    reader = csv.reader(infile)
    
    # Open the output CSV file for writing
    with open(output_csv, mode='w', newline='', encoding='utf-8') as outfile:
        writer = csv.writer(outfile)
        
        # Process each row
        for row in reader:
            col0 = row[0]
            col1_values = row[1].split(',')
            
            # Write the new row to the output file
            writer.writerow([col0] + col1_values)
