# Supplementary material for: Human brain ancestral barcodes
Source: eLife. 2025 Jun 10;13:RP101163. doi: 10.7554/eLife.101163 (PMC12151537; doi:10.7554/eLife.101163)
Supplement: Source code 1. [file elife-101163-code1.zip › supplement python files 10-24/locALLforfirstfilter.csv]

2796938
2796939
2797007
2797008
2797029
2797030
2797064
2797065
2799616
2799617
2799849
2799850
2799944
2799945
2803355
2803356
2804634
2804635
2804955
2804956
2804965
2804966
2805014
2805015
2805086
2805087
2805116
2805117
2805138
2805139
2805190
2805191
2805200
2805201
2805202
2805203
2812799
2812800
2820089
2820090
2820252
2820253
2828412
2828413
2828414
2828415
2828434
2828435
2828523
2828524
2828525
2828526
2828599
2828600
2830144
2830145
2830160
2830161
2830162
2830163
2830178
2830179
2831490
2831491
2831963
2831964
2841679
2841680
2841688
2841689
2841712
2841713
2841748
2841749
2841757
2841758
2841833
2841834
2847929
2847930
2848963
2848964
2849701
2849702
2871560
2871561
2871582
2871583
2871638
2871639
2872431
2872432
2872601
2872602
2872617
2872618
2872647
2872648
2876626
2876627
2887147
2887148
2889576
2889577
2889645
2889646
2889939
2889940
2895044
2895045
2895069
2895070
2895223
2895224
2898485
2898486
2898812
2898813
2901459
2901460
2913483
2913484
2913604
2913605
2913795
2913796
2922288
2922289
2922390
2922391
2927717
2927718
2927941
2927942
2927954
2927955
2927965
2927966
2928049
2928050
2928103
2928104
2928128
2928129
2928155
2928156
2928158
2928159
2928177
2928178
2928187
2928188
2929790
2929791
2958320
2958321
2958324
2958325
2958345
2958346
2958349
2958350
2958356
2958357
2958365
2958366
2958401
2958402
2958408
2958409
2958449
2958450
2958607
2958608
2967665
2967666
2967713
2967714
2967743
2967744
2969008
2969009
2969116
2969117
2991730
2991731
2991769
2991770
2991786
2991787
2992021
2992022
2997932
2997933
3011151
3011152
3019334
3019335
3019548
3019549
3020482
3020483
3021186
3021187
3024091
3024092
3024115
3024116
3024142
3024143
3035750
3035751
3035808
3035809
3036055
3036056
3038018
3038019
3038765
3038766
3038829
3038830
3038910
3038911
3044770
3044771
3053199
3053200
3053371
3053372
3053453
3053454
3066308
3066309
3066408
3066409
3066474
3066475
3067157
3067158
3067161
3067162
3075159
3075160
3076550
3076551
3076585
3076586
3076630
3076631
3076637
3076638
3076646
3076647
3080914
3080915
3081721
3081722
3093026
3093027
3096887
3096888
3113870
3113871
3113963
3113964
3117174
3117175
3132045
3132046
3132075
3132076
3136757
3136758
3139885
3139886
3140561
3140562
3140684
3140685
3141806
3141807
3144527
3144528
3145875
3145876
3147148
3147149
3160502
3160503
3162059
3162060
3166663
3166664
3166722
3166723
3166826
3166827
3166929
3166930
3168016
3168017
3191940
3191941
3192209
3192210
3192215
3192216
3204962
3204963
3215100
3215101
3221104
3221105
3224066
3224067
3224079
3224080
3231869
3231870
3232031
3232032
3232057
3232058
3238745
3238746
3243505
3243506
3247196
3247197
3251173
3251174
3257870
3257871
3257894
3257895
3258035
3258036
3263220
3263221
3269033
3269034
3271080
3271081
3271148
3271149
3271203
3271204
3271439
3271440
3271696
3271697
3271849
3271850
3271998
3271999
3277817
3277818
3282110
3282111
3285266
3285267
3286115
3286116
3286780
3286781
3286790
3286791
3287762
3287763
3287986
3287987
3317222
3317223
3343150
3343151
3343273
3343274
3343402
3343403
3343465
3343466
3343524
3343525
3343582
3343583
3343600
3343601
3343604
3343605
3343625
3343626
3343683
3343684
3343689
3343690
3343703
3343704
3343731
3343732
3343750
3343751
3343762
3343763
3343771
3343772
3343909
3343910
3343990
3343991
3344157
3344158
3344491
3344492
3344644
3344645
3344910
3344911
3347289
3347290
3351438
3351439
3351731
3351732
3354396
3354397
3372681
3372682
3379247
3379248
3379273
3379274
3379276
3379277
3379420
3379421
3380197
3380198
3392041
3392042
3392224
3392225
3393536
3393537
3417435
3417436
3428992
3428993
3438426
3438427
3451627
3451628
3458503
3458504
3480984
3480985
3481065
3481066
3481078
3481079
3496024
3496025
3496056
3496057
3496133
3496134
3496151
3496152
3496704
3496705
3496744
3496745
3496747
3496748
3501697
3501698
3501740
3501741
3501789
3501790
3501845
3501846
3501862
3501863
3501995
3501996
3502167
3502168
3502174
3502175
3502337
3502338
3502374
3502375
3502490
3502491
3505903
3505904
3512261
3512262
3512313
3512314
3512488
3512489
3526156
3526157
3526272
3526273
3526341
3526342
3526349
3526350
3526376
3526377
3540205
3540206
3540284
3540285
3549727
3549728
3549794
3549795
3549800
3549801
3549817
3549818
3550005
3550006
3550021
3550022
3563315
3563316
3563436
3563437
3563526
3563527
3563578
3563579
3577056
3577057
3592088
3592089
3592200
3592201
3592261
3592262
3592308
3592309
3592322
3592323
3592373
3592374
3592392
3592393
3592414
3592415
3592464
3592465
3592494
3592495
3592525
3592526
3592589
3592590
3610114
3610115
3610118
3610119
3610178
3610179
3628240
3628241
3639947
3639948
3651288
3651289
3651974
3651975
3674860
3674861
3674912
3674913
3674939
3674940
3675232
3675233
3675247
3675248
3675272
3675273
3675279
3675280
3675296
3675297
3678650
3678651
3679391
3679392
3689976
3689977
3690454
3690455
3697705
3697706
3697797
3697798
3697802
3697803
3697806
3697807
3697808
3697809
3697840
3697841
3697955
3697956
3698065
3698066
3698100
3698101
3698219
3698220
3698238
3698239
3698269
3698270
3698438
3698439
3699844
3699845
3699874
3699875
3699906
3699907
3700261
3700262
3700274
3700275
3700296
3700297
3700324
3700325
3700459
3700460
3700508
3700509
3702395
3702396
3711081
3711082
3711237
3711238
3711582
3711583
3711610
3711611
3711675
3711676
3711718
3711719
3711782
3711783
3711976
3711977
3712045
3712046
3712105
3712106
3712180
3712181
3712183
3712184
3712366
3712367
3712424
3712425
3712467
3712468
3712518
3712519
3712541
3712542
3714381
3714382
3714483
3714484
3714869
3714870
3715114
3715115
3717948
3717949
3717959
3717960
3717977
3717978
3718009
3718010
3720050
3720051
3720092
3720093
3723928
3723929
3723943
3723944
3727247
3727248
3727313
3727314
3727348
3727349
3727465
3727466
3728127
3728128
3728545
3728546
3728557
3728558
3728604
3728605
3728628
3728629
3728635
3728636
3728721
3728722
3728772
3728773
3728804
3728805
3736152
3736153
3746838
3746839
3758093
3758094
3771901
3771902
3772019
3772020
3780855
3780856
3781334
3781335
3781426
3781427
3788488
3788489
3788688
3788689
3788707
3788708
3789051
3789052
3789077
3789078
3789133
3789134
3794370
3794371
3798821
3798822
3806824
3806825
3808208
3808209
3814104
3814105
3814349
3814350
3819156
3819157
3819727
3819728
3820166
3820167
3829325
3829326
3939007
3939008
3939817
3939818
3939825
3939826
3939842
3939843
3939859
3939860
3939901
3939902
3939905
3939906
3939916
3939917
3940660
3940661
3940743
3940744
3944278
3944279
3950456
3950457
3950599
3950600
3963291
3963292
3963332
3963333
3972536
3972537
3972675
3972676
3972817
3972818
3972876
3972877
4018320
4018321
4018361
4018362
4018517
4018518
4018594
4018595
4028250
4028251
4028430
4028431
4028450
4028451
4028516
4028517
4028521
4028522
4028528
4028529
4028668
4028669
4028673
4028674
4028730
4028731
4028823
4028824
4028891
4028892
4029339
4029340
4030337
4030338
4030501
4030502
4030625
4030626
4030630
4030631
4031025
4031026
4031240
4031241
4036004
4036005
4044098
4044099
4044281
4044282
4044301
4044302
4044377
4044378
4051643
4051644
4051751
4051752
4056082
4056083
4060040
4060041
4066290
4066291
4088551
4088552
4088624
4088625
4094979
4094980
4095204
4095205
4095294
4095295
4095916
4095917
4111171
4111172
4129508
4129509
4129682
4129683
4129888
4129889
4129965
4129966
4142961
4142962
4144614
4144615
4160756
4160757
4160765
4160766
4161422
4161423
4161547
4161548
4176461
4176462
4190761
4190762
4192147
4192148
4192701
4192702
4192798
4192799
4193284
4193285
4206905
4206906
4215351
4215352
4215431
4215432
4215434
4215435
4215475
4215476
4219201
4219202
4219458
4219459
4225939
4225940
4263230
4263231
4263240
4263241
4263516
4263517
4263862
4263863
4268977
4268978
4289594
4289595
4312394
4312395
4312455
4312456
4313165
4313166
4320368
4320369
4320897
4320898
4330060
4330061
4343430
4343431
4343680
4343681
4343787
4343788
4356081
4356082
4360553
4360554
4360806
4360807
4360829
4360830
4368322
4368323
4373869
4373870
4373903
4373904
4374073
4374074
4374078
4374079
4374103
4374104
4381639
4381640
4382338
4382339
4382492
4382493
4383076
4383077
4391322
4391323
4391390
4391391
4397735
4397736
4413405
4413406
4413415
4413416
4413661
4413662
4413809
4413810
4413832
4413833
4413865
4413866
4430382
4430383
4441620
4441621
4451823
4451824
4464135
4464136
4476746
4476747
4485583
4485584
4486021
4486022
4486148
4486149
4486358
4486359
4507117
4507118
4547262
4547263
4547287
4547288
4551852
4551853
4566456
4566457
4566504
4566505
4566639
4566640
4572302
4572303
4588037
4588038
4588156
4588157
4588310
4588311
4588434
4588435
4588472
4588473
4588510
4588511
4588563
4588564
4588776
4588777
4617380
4617381
4617823
4617824
4622685
4622686
4622846
4622847
4627660
4627661
4633721
4633722
4655890
4655891
4669242
4669243
4718757
4718758
4746599
4746600
4755008
4755009
4775364
4775365
4775410
4775411
4780173
4780174
4809127
4809128
4810315
4810316
4810451
4810452
4849979
4849980
4850310
4850311
4850338
4850339
4898593
4898594
4900666
4900667
4927963
4927964
4928168
4928169
4932150
4932151
4953531
4953532
4965381
4965382
4971297
4971298
4971838
4971839
4972012
4972013
4972858
4972859
5055708
5055709
5072807
5072808
5073141
5073142
5082473
5082474
5113514
5113515
5113645
5113646
5117934
5117935
5146204
5146205
5160709
5160710
5180344
5180345
5186217
5186218
5186403
5186404
5186461
5186462
5190455
5190456
5190892
5190893
5190916
5190917
5201429
5201430
5205788
5205789
5230761
5230762
5241310
5241311
5241536
5241537
5241570
5241571
5242193
5242194
5265605
5265606
5270441
5270442
5305395
5305396
5305657
5305658
5308639
5308640
5350059
5350060
5354902
5354903
5354980
5354981
5397668
5397669
5417253
5417254
5417639
5417640
5440497
5440498
5440525
5440526
5440545
5440546
5440639
5440640
5449523
5449524
5466650
5466651
5491018
5491019
5491259
5491260
5491513
5491514
5531562
5531563
5531658
5531659
5533076
5533077
5549461
5549462
5549920
5549921
5549993
5549994
5574791
5574792
5575128
5575129
5575135
5575136
5575274
5575275
5576384
5576385
5584396
5584397
5587490
5587491
5632267
5632268
5648066
5648067
5665214
5665215
5675789
5675790
5675814
5675815
5702707
5702708
5707868
5707869
5707939
5707940
5707983
5707984
5708287
5708288
5708350
5708351
5708381
5708382
5713294
5713295
5713301
5713302
5713339
5713340
5717435
5717436
5717561
5717562
5756739
5756740
5756820
5756821
5756871
5756872
5757021
5757022
5762377
5762378
5783101
5783102
5787965
5787966
5824050
5824051
5824110
5824111
5824152
5824153
5824212
5824213
5829405
5829406
5829440
5829441
5829453
5829454
5829622
5829623
5829733
5829734
5842888
5842889
5843557
5843558
5848635
5848636
5856815
5856816
5856900
5856901
5856968
5856969
5857026
5857027
5857442
5857443
5859163
5859164
5877446
5877447
5877496
5877497
5877582
5877583
5877605
5877606
5877698
5877699
5880667
5880668
5880672
5880673
5880967
5880968
5885276
5885277
5886675
5886676
5887520
5887521
5887707
5887708
5894822
5894823
5896783
5896784
5896793
5896794
5898997
5898998
5899024
5899025
5899107
5899108
5899274
5899275
5899286
5899287
5899452
5899453
5904096
5904097
5904669
5904670
5904903
5904904
5905005
5905006
5907558
5907559
5909533
5909534
5909536
5909537
5910348
5910349
5910545
5910546
5910564
5910565
5910744
5910745
5910751
5910752
5910787
5910788
5910914
5910915
5916231
5916232
5918832
5918833
5919017
5919018
5920737
5920738
5920890
5920891
5921001
5921002
5921883
5921884
5921920
5921921
5921959
5921960
5922085
5922086
5922235
5922236
5922270
5922271
5931807
5931808
5936821
5936822
5936876
5936877
5939101
5939102
5939890
5939891
5939998
5939999
5940153
5940154
5940442
5940443
5941400
5941401
5952344
5952345
5952827
5952828
5953029
5953030
5953375
5953376
5955101
5955102
5955290
5955291
5957712
5957713
5958810
5958811
5959363
5959364
5960003
5960004
5960018
5960019
5961743
5961744
5963395
5963396
5964176
5964177
5964406
5964407
5971799
5971800
5971850
5971851
5976263
5976264
5976494
5976495
5976614
5976615
5976649
5976650
5976701
5976702
5989299
5989300
5989863
5989864
5990266
5990267
5990345
5990346
5990363
5990364
5990480
5990481
5991722
5991723
5999639
5999640
6002548
6002549
6002570
6002571
6003172
6003173
6003523
6003524
6004554
6004555
6004859
6004860
6005297
6005298
6006785
6006786
6010789
6010790
6012722
6012723
6013099
6013100
6013349
6013350
6014549
6014550
6019169
6019170
6021400
6021401
6022044
6022045
6022208
6022209
6026485
6026486
6026578
6026579
6026616
6026617
6026711
6026712
6026900
6026901
6027116
6027117
6029403
6029404
6029611
6029612
6036391
6036392
6037748
6037749
6038001
6038002
6043902
6043903
6049900
6049901
6052178
6052179
6052198
6052199
6053151
6053152
6054006
6054007
6054128
6054129
6057283
6057284
6059379
6059380
6059480
6059481
6064387
6064388
6067505
6067506
6072882
6072883
6074102
6074103
6074223
6074224
6088014
6088015
6091822
6091823
6094826
6094827
6095576
6095577
6096418
6096419
6100560
6100561
6100695
6100696
6103256
6103257
6103603
6103604
6103823
6103824
6104159
6104160
6105047
6105048
6105543
6105544
6108135
6108136
6110006
6110007
6114851
6114852
6115166
6115167
6115288
6115289
6115404
6115405
6115805
6115806
6120107
6120108
6120477
6120478
6121622
6121623
6122062
6122063
6122805
6122806
6123596
6123597
6124797
6124798
6124869
6124870
6124873
6124874
6126829
6126830
6128396
6128397
6129190
6129191
6129678
6129679
6130621
6130622
6134161
6134162
6135120
6135121
6137229
6137230
6139491
6139492
6139715
6139716
6149157
6149158
6149172
6149173
6149181
6149182
6149564
6149565
6149598
6149599
6149677
6149678
6149896
6149897
6149899
6149900
6151634
6151635
6151815
6151816
6154033
6154034
6155207
6155208
6155939
6155940
6158915
6158916
6159708
6159709
6164710
6164711
6164943
6164944
6165313
6165314
6167763
6167764
6168086
6168087
6168153
6168154
6169530
6169531
6169535
6169536
6169639
6169640
6178784
6178785
6184711
6184712
6186681
6186682
6188970
6188971
6189183
6189184
6198643
6198644
6200304
6200305
6201452
6201453
6202640
6202641
6203621
6203622
6203702
6203703
6208283
6208284
6210651
6210652
6210844
6210845
6210971
6210972
6213947
6213948
6214033
6214034
6214086
6214087
6214249
6214250
6216308
6216309
6222733
6222734
6223343
6223344
6223587
6223588
6224038
6224039
6224282
6224283
6224297
6224298
6224721
6224722
6224745
6224746
6229538
6229539
6229544
6229545
6229646
6229647
6264814
6264815
6264872
6264873
6264922
6264923
6264924
6264925
6279475
6279476
6279642
6279643
6279912
6279913
6279931
6279932
6279950
6279951
6280018
6280019
6280059
6280060
6280066
6280067
6280137
6280138
6280279
6280280
6280337
6280338
6320781
6320782
6336736
6336737
6360997
6360998
6361609
6361610
6372724
6372725
6373452
6373453
6380139
6380140
6410493
6410494
6415733
6415734
6415968
6415969
6417199
6417200
6417624
6417625
6417883
6417884
6432169
6432170
6432218
6432219
6432222
6432223
6432225
6432226
6432228
6432229
6432317
6432318
6432794
6432795
6433463
6433464
6448457
6448458
6456334
6456335
6460998
6460999
6461040
6461041
6471729
6471730
6489052
6489053
6489588
6489589
6489636
6489637
6489688
6489689
6489692
6489693
6489754
6489755
6489916
6489917
6497149
6497150
6503420
6503421
6512334
6512335
6526963
6526964
6539881
6539882
6555977
6555978
6568507
6568508
6569751
6569752
6574952
6574953
6615982
6615983
6630270
6630271
6633489
6633490
6633584
6633585
6633636
6633637
6633782
6633783
6633830
6633831
6668197
6668198
6668300
6668301
6668702
6668703
6674430
6674431
6685505
6685506
6685510
6685511
6694514
6694515
6708361
6708362
6718978
6718979
6718995
6718996
6727617
6727618
6747900
6747901
6759603
6759604
6759689
6759690
6759735
6759736
6759826
6759827
6759859
6759860
6767572
6767573
6769192
6769193
6769787
6769788
6769803
6769804
6772095
6772096
6777640
6777641
6778189
6778190
6778203
6778204
6778349
6778350
6778379
6778380
6779528
6779529
6817620
6817621
6817714
6817715
6834103
6834104
6849751
6849752
6850226
6850227
6850235
6850236
6850274
6850275
6850375
6850376
6851137
6851138
6861607
6861608
6861648
6861649
6862393
6862394
6862560
6862561
6862574
6862575
6877724
6877725
6884869
6884870
6886041
6886042
6894810
6894811
6914547
6914548
6914559
6914560
6915089
6915090
[truncated: 61,188 more rows]
