# Supplementary material for: Human brain ancestral barcodes
Source: eLife. 2025 Jun 10;13:RP101163. doi: 10.7554/eLife.101163 (PMC12151537; doi:10.7554/eLife.101163)
Supplement: Source code 1. [file elife-101163-code1.zip › supplement python files 10-24/lookup5_table_Xonly.csv]

lineage	array1	p0_1	p1_0
1	1	0.05	0.05
0	1	0.05	0.05
0	1	0.05	0.05
0	1	0.05	0.05
0	1	0.05	0.05
0	1	0.05	0.05
0	1	0.05	0.05
0	1	0.05	0.05
0	1	0.05	0.05
0	1	0.05	0.05
0	1	0.05	0.05
0	1	0.05	0.05
0	1	0.05	0.05
0	1	0.05	0.05
0	1	0.05	0.05
0	1	0.05	0.05
0	1	0.05	0.05
0	1	0.05	0.05
0	1	0.05	0.05
0	1	0.05	0.05
0	1	0.05	0.05
0	1	0.05	0.05
0	1	0.05	0.05
0	1	0.05	0.05
0	1	0.05	0.05
0	1	0.05	0.05
0	1	0.05	0.05
0	1	0.05	0.05
0	1	0.05	0.05
0	1	0.05	0.05
0	1	0.05	0.05
0	1	0.05	0.05
0	1	0.05	0.05
0	1	0.05	0.05
0	1	0.05	0.05
0	1	0.05	0.05
0	1	0.05	0.05
0	1	0.05	0.05
0	1	0.05	0.05
0	1	0.05	0.05
0	1	0.05	0.05
0	1	0.05	0.05
0	1	0.05	0.05
0	1	0.05	0.05
0	1	0.05	0.05
0	1	0.05	0.05
0	1	0.05	0.05
0	1	0.05	0.05
0	1	0.05	0.05
0	1	0.05	0.05
