# Supplementary material for: Human brain ancestral barcodes
Source: eLife. 2025 Jun 10;13:RP101163. doi: 10.7554/eLife.101163 (PMC12151537; doi:10.7554/eLife.101163)
Supplement: Source code 1. [file elife-101163-code1.zip › supplement python files 10-24/master_list.csv]

plus_ALL	minus_ALL
chrX_114470309_+	chrX_114470310_-
chrX_155641551_+	chrX_155641552_-
chrX_155641611_+	chrX_155641612_-
chrX_155641614_+	chrX_155641615_-
chrX_155641607_+	chrX_155641608_-
chrX_155641532_+	chrX_155641533_-
chrX_155641719_+	chrX_155641720_-
chrX_62504104_+	chrX_62504105_-
chrX_100137679_+	chrX_100137680_-
chrX_62885792_+	chrX_62885793_-
chrX_74805056_+	chrX_74805057_-
chrX_103566501_+	chrX_103566502_-
chrX_58209983_+	chrX_58209984_-
chrX_67850727_+	chrX_67850728_-
chrX_71423273_+	chrX_71423274_-
chrX_55603938_+	chrX_55603939_-
chrX_133984244_+	chrX_133984245_-
chrX_58238065_+	chrX_58238066_-
chrX_12432610_+	chrX_12432611_-
chrX_33133808_+	chrX_33133809_-
chrX_55292785_+	chrX_55292786_-
chrX_55292887_+	chrX_55292888_-
chrX_56208906_+	chrX_56208907_-
chrX_57814429_+	chrX_57814430_-
chrX_58121044_+	chrX_58121045_-
chrX_58183034_+	chrX_58183035_-
chrX_58207878_+	chrX_58207879_-
chrX_64626403_+	chrX_64626404_-
chrX_130920489_+	chrX_130920490_-
chrX_41919810_+	chrX_41919811_-
chrX_45435928_+	chrX_45435929_-
chrX_57816900_+	chrX_57816901_-
chrX_58043467_+	chrX_58043468_-
chrX_58120663_+	chrX_58120664_-
chrX_63103255_+	chrX_63103256_-
chrX_106863242_+	chrX_106863243_-
chrX_118345341_+	chrX_118345342_-
chrX_130434222_+	chrX_130434223_-
chrX_11760162_+	chrX_11760163_-
chrX_14386885_+	chrX_14386886_-
chrX_15674243_+	chrX_15674244_-
chrX_16946224_+	chrX_16946225_-
chrX_27884817_+	chrX_27884818_-
chrX_43349637_+	chrX_43349638_-
chrX_49230239_+	chrX_49230240_-
chrX_53000537_+	chrX_53000538_-
chrX_56935772_+	chrX_56935773_-
chrX_57816240_+	chrX_57816241_-
chrX_58087083_+	chrX_58087084_-
chrX_58106131_+	chrX_58106132_-
chrX_58177503_+	chrX_58177504_-
chrX_58300321_+	chrX_58300322_-
chrX_58343734_+	chrX_58343735_-
chrX_58381287_+	chrX_58381288_-
chrX_58422951_+	chrX_58422952_-
chrX_58424936_+	chrX_58424937_-
chrX_58513305_+	chrX_58513306_-
chrX_63767236_+	chrX_63767237_-
chrX_67192080_+	chrX_67192081_-
chrX_67543501_+	chrX_67543502_-
chrX_71053396_+	chrX_71053397_-
chrX_73128301_+	chrX_73128302_-
chrX_108391512_+	chrX_108391513_-
chrX_116198863_+	chrX_116198864_-
chrX_127269016_+	chrX_127269017_-
chrX_129566119_+	chrX_129566120_-
chrX_135336466_+	chrX_135336467_-
chrX_7927009_+	chrX_7927010_-
chrX_8783259_+	chrX_8783260_-
chrX_19542110_+	chrX_19542111_-
chrX_28716141_+	chrX_28716142_-
chrX_38664656_+	chrX_38664657_-
chrX_48581970_+	chrX_48581971_-
chrX_55814167_+	chrX_55814168_-
chrX_56674279_+	chrX_56674280_-
chrX_56947582_+	chrX_56947583_-
chrX_58227952_+	chrX_58227953_-
chrX_58233945_+	chrX_58233946_-
chrX_58237111_+	chrX_58237112_-
chrX_62466047_+	chrX_62466048_-
chrX_62467084_+	chrX_62467085_-
chrX_62504300_+	chrX_62504301_-
chrX_62542473_+	chrX_62542474_-
chrX_62714414_+	chrX_62714415_-
chrX_62859529_+	chrX_62859530_-
chrX_64476048_+	chrX_64476049_-
chrX_64487455_+	chrX_64487456_-
chrX_64894664_+	chrX_64894665_-
chrX_66313477_+	chrX_66313478_-
chrX_66398716_+	chrX_66398717_-
chrX_69429753_+	chrX_69429754_-
chrX_73423438_+	chrX_73423439_-
chrX_76577662_+	chrX_76577663_-
chrX_82894502_+	chrX_82894503_-
chrX_87708800_+	chrX_87708801_-
chrX_127048314_+	chrX_127048315_-
chrX_7594966_+	chrX_7594967_-
chrX_7927053_+	chrX_7927054_-
chrX_7927059_+	chrX_7927060_-
chrX_14030661_+	chrX_14030662_-
chrX_15336956_+	chrX_15336957_-
chrX_19908775_+	chrX_19908776_-
chrX_24648097_+	chrX_24648098_-
chrX_24839459_+	chrX_24839460_-
chrX_28644497_+	chrX_28644498_-
chrX_34652220_+	chrX_34652221_-
chrX_37919148_+	chrX_37919149_-
chrX_46910384_+	chrX_46910385_-
chrX_48477257_+	chrX_48477258_-
chrX_54870812_+	chrX_54870813_-
chrX_55376125_+	chrX_55376126_-
chrX_55422716_+	chrX_55422717_-
chrX_55628532_+	chrX_55628533_-
chrX_55697053_+	chrX_55697054_-
chrX_56508284_+	chrX_56508285_-
chrX_56890909_+	chrX_56890910_-
chrX_57547707_+	chrX_57547708_-
chrX_58015710_+	chrX_58015711_-
chrX_58042331_+	chrX_58042332_-
chrX_58043415_+	chrX_58043416_-
chrX_58227857_+	chrX_58227858_-
chrX_62757213_+	chrX_62757214_-
chrX_62888187_+	chrX_62888188_-
chrX_62961881_+	chrX_62961882_-
chrX_65451795_+	chrX_65451796_-
chrX_66287906_+	chrX_66287907_-
chrX_66553025_+	chrX_66553026_-
chrX_66565992_+	chrX_66565993_-
chrX_72255955_+	chrX_72255956_-
chrX_77160509_+	chrX_77160510_-
chrX_78591656_+	chrX_78591657_-
chrX_81401848_+	chrX_81401849_-
chrX_101317870_+	chrX_101317871_-
chrX_104423934_+	chrX_104423935_-
chrX_111849558_+	chrX_111849559_-
chrX_112163031_+	chrX_112163032_-
chrX_112679644_+	chrX_112679645_-
chrX_122363284_+	chrX_122363285_-
chrX_130906074_+	chrX_130906075_-
chrX_140439857_+	chrX_140439858_-
chrX_152658488_+	chrX_152658489_-
chrX_155086623_+	chrX_155086624_-
chrX_5896783_+	chrX_5896784_-
chrX_11769959_+	chrX_11769960_-
chrX_12325538_+	chrX_12325539_-
chrX_12373751_+	chrX_12373752_-
chrX_13732452_+	chrX_13732453_-
chrX_16440889_+	chrX_16440890_-
chrX_21053894_+	chrX_21053895_-
chrX_21953220_+	chrX_21953221_-
chrX_23841318_+	chrX_23841319_-
chrX_24392839_+	chrX_24392840_-
chrX_24692579_+	chrX_24692580_-
chrX_27308267_+	chrX_27308268_-
chrX_36963344_+	chrX_36963345_-
chrX_36963353_+	chrX_36963354_-
chrX_37711269_+	chrX_37711270_-
chrX_48699017_+	chrX_48699018_-
chrX_48699047_+	chrX_48699048_-
chrX_49116118_+	chrX_49116119_-
chrX_49171145_+	chrX_49171146_-
chrX_49760677_+	chrX_49760678_-
chrX_55352708_+	chrX_55352709_-
chrX_55443713_+	chrX_55443714_-
chrX_55660411_+	chrX_55660412_-
chrX_55702713_+	chrX_55702714_-
chrX_55716055_+	chrX_55716056_-
chrX_57753806_+	chrX_57753807_-
chrX_58040342_+	chrX_58040343_-
chrX_58124368_+	chrX_58124369_-
chrX_58139329_+	chrX_58139330_-
chrX_58139768_+	chrX_58139769_-
chrX_58198767_+	chrX_58198768_-
chrX_58291860_+	chrX_58291861_-
chrX_58386036_+	chrX_58386037_-
chrX_58417763_+	chrX_58417764_-
chrX_62521408_+	chrX_62521409_-
chrX_62864750_+	chrX_62864751_-
chrX_62889127_+	chrX_62889128_-
chrX_62973254_+	chrX_62973255_-
chrX_63093863_+	chrX_63093864_-
chrX_64018614_+	chrX_64018615_-
chrX_64704828_+	chrX_64704829_-
chrX_66280355_+	chrX_66280356_-
chrX_66365833_+	chrX_66365834_-
chrX_71170789_+	chrX_71170790_-
chrX_72571757_+	chrX_72571758_-
chrX_74705471_+	chrX_74705472_-
chrX_75155314_+	chrX_75155315_-
chrX_76521182_+	chrX_76521183_-
chrX_76682389_+	chrX_76682390_-
chrX_77347707_+	chrX_77347708_-
chrX_79366143_+	chrX_79366144_-
chrX_81735278_+	chrX_81735279_-
chrX_87073845_+	chrX_87073846_-
chrX_93299941_+	chrX_93299942_-
chrX_100366514_+	chrX_100366515_-
chrX_101415468_+	chrX_101415469_-
chrX_104252892_+	chrX_104252893_-
chrX_104288828_+	chrX_104288829_-
chrX_108733235_+	chrX_108733236_-
chrX_119994824_+	chrX_119994825_-
chrX_119994883_+	chrX_119994884_-
chrX_121228152_+	chrX_121228153_-
chrX_126305448_+	chrX_126305449_-
chrX_126552305_+	chrX_126552306_-
chrX_143058065_+	chrX_143058066_-
chrX_147330803_+	chrX_147330804_-
chrX_151176838_+	chrX_151176839_-
chrX_151177041_+	chrX_151177042_-
chrX_3526349_+	chrX_3526350_-
chrX_7347785_+	chrX_7347786_-
chrX_8783049_+	chrX_8783050_-
chrX_11970879_+	chrX_11970880_-
chrX_13569431_+	chrX_13569432_-
chrX_17361827_+	chrX_17361828_-
chrX_20336651_+	chrX_20336652_-
chrX_25083850_+	chrX_25083851_-
chrX_27186768_+	chrX_27186769_-
chrX_31234364_+	chrX_31234365_-
chrX_41917209_+	chrX_41917210_-
chrX_42818422_+	chrX_42818423_-
chrX_48827653_+	chrX_48827654_-
chrX_54969433_+	chrX_54969434_-
chrX_55234959_+	chrX_55234960_-
chrX_55621870_+	chrX_55621871_-
chrX_56358282_+	chrX_56358283_-
chrX_56642559_+	chrX_56642560_-
chrX_58091036_+	chrX_58091037_-
chrX_58107316_+	chrX_58107317_-
chrX_58124789_+	chrX_58124790_-
chrX_58126782_+	chrX_58126783_-
chrX_58191274_+	chrX_58191275_-
chrX_58191571_+	chrX_58191572_-
chrX_58216454_+	chrX_58216455_-
chrX_58220778_+	chrX_58220779_-
chrX_58228684_+	chrX_58228685_-
chrX_58291890_+	chrX_58291891_-
chrX_58344931_+	chrX_58344932_-
chrX_58453656_+	chrX_58453657_-
chrX_62463206_+	chrX_62463207_-
chrX_63046298_+	chrX_63046299_-
chrX_63055924_+	chrX_63055925_-
chrX_64666355_+	chrX_64666356_-
chrX_64879184_+	chrX_64879185_-
chrX_66222435_+	chrX_66222436_-
chrX_66423594_+	chrX_66423595_-
chrX_67547198_+	chrX_67547199_-
chrX_76841003_+	chrX_76841004_-
chrX_95340294_+	chrX_95340295_-
chrX_99940117_+	chrX_99940118_-
chrX_106397292_+	chrX_106397293_-
chrX_106894883_+	chrX_106894884_-
chrX_108709866_+	chrX_108709867_-
chrX_113585355_+	chrX_113585356_-
chrX_116087805_+	chrX_116087806_-
chrX_119993186_+	chrX_119993187_-
chrX_119994894_+	chrX_119994895_-
chrX_120575878_+	chrX_120575879_-
chrX_130118672_+	chrX_130118673_-
chrX_136489086_+	chrX_136489087_-
chrX_138191819_+	chrX_138191820_-
chrX_149437843_+	chrX_149437844_-
chrX_149800506_+	chrX_149800507_-
chrX_152500028_+	chrX_152500029_-
chrX_152637418_+	chrX_152637419_-
chrX_155267035_+	chrX_155267036_-
chrX_12309871_+	chrX_12309872_-
chrX_13652405_+	chrX_13652406_-
chrX_15737632_+	chrX_15737633_-
chrX_17072936_+	chrX_17072937_-
chrX_18368887_+	chrX_18368888_-
chrX_21802482_+	chrX_21802483_-
chrX_23906876_+	chrX_23906877_-
chrX_30468763_+	chrX_30468764_-
chrX_38125560_+	chrX_38125561_-
chrX_42531567_+	chrX_42531568_-
chrX_47645050_+	chrX_47645051_-
chrX_47835672_+	chrX_47835673_-
chrX_48473525_+	chrX_48473526_-
chrX_49219863_+	chrX_49219864_-
chrX_54680356_+	chrX_54680357_-
chrX_58002555_+	chrX_58002556_-
chrX_58034883_+	chrX_58034884_-
chrX_58128794_+	chrX_58128795_-
chrX_58148663_+	chrX_58148664_-
chrX_58150368_+	chrX_58150369_-
chrX_58156272_+	chrX_58156273_-
chrX_58175961_+	chrX_58175962_-
chrX_58192113_+	chrX_58192114_-
chrX_58194063_+	chrX_58194064_-
chrX_58209377_+	chrX_58209378_-
chrX_58213939_+	chrX_58213940_-
chrX_58277396_+	chrX_58277397_-
chrX_58360601_+	chrX_58360602_-
chrX_58425697_+	chrX_58425698_-
chrX_62755157_+	chrX_62755158_-
chrX_62879909_+	chrX_62879910_-
chrX_62923170_+	chrX_62923171_-
chrX_62944000_+	chrX_62944001_-
chrX_63018150_+	chrX_63018151_-
chrX_64666535_+	chrX_64666536_-
chrX_64809033_+	chrX_64809034_-
chrX_66420438_+	chrX_66420439_-
chrX_68428598_+	chrX_68428599_-
chrX_70290900_+	chrX_70290901_-
chrX_70661269_+	chrX_70661270_-
chrX_73187743_+	chrX_73187744_-
chrX_76358770_+	chrX_76358771_-
chrX_77192582_+	chrX_77192583_-
chrX_77223803_+	chrX_77223804_-
chrX_77740853_+	chrX_77740854_-
chrX_77896377_+	chrX_77896378_-
chrX_94831925_+	chrX_94831926_-
chrX_111189514_+	chrX_111189515_-
chrX_111519434_+	chrX_111519435_-
chrX_117081858_+	chrX_117081859_-
chrX_119570625_+	chrX_119570626_-
chrX_119588592_+	chrX_119588593_-
chrX_119617583_+	chrX_119617584_-
chrX_119993531_+	chrX_119993532_-
chrX_119994902_+	chrX_119994903_-
chrX_122300980_+	chrX_122300981_-
chrX_123272233_+	chrX_123272234_-
chrX_123486549_+	chrX_123486550_-
chrX_126676918_+	chrX_126676919_-
chrX_129739432_+	chrX_129739433_-
chrX_134543380_+	chrX_134543381_-
chrX_136162897_+	chrX_136162898_-
chrX_137646912_+	chrX_137646913_-
chrX_139961297_+	chrX_139961298_-
chrX_153032492_+	chrX_153032493_-
chrX_154505965_+	chrX_154505966_-
chrX_155217766_+	chrX_155217767_-
chrX_9420955_+	chrX_9420956_-
chrX_11215315_+	chrX_11215316_-
chrX_12974064_+	chrX_12974065_-
chrX_17086002_+	chrX_17086003_-
chrX_21656501_+	chrX_21656502_-
chrX_34566166_+	chrX_34566167_-
chrX_36986574_+	chrX_36986575_-
chrX_41270762_+	chrX_41270763_-
chrX_48904414_+	chrX_48904415_-
chrX_48912571_+	chrX_48912572_-
chrX_49225964_+	chrX_49225965_-
chrX_50530739_+	chrX_50530740_-
chrX_51494294_+	chrX_51494295_-
chrX_51867525_+	chrX_51867526_-
chrX_51899037_+	chrX_51899038_-
chrX_53528808_+	chrX_53528809_-
chrX_55449095_+	chrX_55449096_-
chrX_55671426_+	chrX_55671427_-
chrX_56912671_+	chrX_56912672_-
chrX_56913826_+	chrX_56913827_-
chrX_57498483_+	chrX_57498484_-
chrX_57842329_+	chrX_57842330_-
chrX_58064675_+	chrX_58064676_-
chrX_58080655_+	chrX_58080656_-
chrX_58081369_+	chrX_58081370_-
chrX_58106519_+	chrX_58106520_-
chrX_58122369_+	chrX_58122370_-
chrX_58122439_+	chrX_58122440_-
chrX_58125641_+	chrX_58125642_-
chrX_58160933_+	chrX_58160934_-
chrX_58210646_+	chrX_58210647_-
chrX_58238450_+	chrX_58238451_-
chrX_58339810_+	chrX_58339811_-
chrX_58382613_+	chrX_58382614_-
chrX_58414378_+	chrX_58414379_-
chrX_58418142_+	chrX_58418143_-
chrX_58440376_+	chrX_58440377_-
chrX_62541771_+	chrX_62541772_-
chrX_62711936_+	chrX_62711937_-
chrX_62837249_+	chrX_62837250_-
chrX_62870657_+	chrX_62870658_-
chrX_65620251_+	chrX_65620252_-
chrX_66692644_+	chrX_66692645_-
chrX_70969885_+	chrX_70969886_-
chrX_71878800_+	chrX_71878801_-
chrX_73447396_+	chrX_73447397_-
chrX_73511415_+	chrX_73511416_-
chrX_73511423_+	chrX_73511424_-
chrX_75706199_+	chrX_75706200_-
chrX_78106338_+	chrX_78106339_-
chrX_81878456_+	chrX_81878457_-
chrX_85994333_+	chrX_85994334_-
chrX_101264028_+	chrX_101264029_-
chrX_101392380_+	chrX_101392381_-
chrX_104607288_+	chrX_104607289_-
chrX_106354007_+	chrX_106354008_-
chrX_108001660_+	chrX_108001661_-
chrX_112883725_+	chrX_112883726_-
chrX_117646732_+	chrX_117646733_-
chrX_119994645_+	chrX_119994646_-
chrX_129572604_+	chrX_129572605_-
chrX_129852841_+	chrX_129852842_-
chrX_146596585_+	chrX_146596586_-
chrX_149471569_+	chrX_149471570_-
chrX_154303837_+	chrX_154303838_-
chrX_154410827_+	chrX_154410828_-
chrX_154751642_+	chrX_154751643_-
chrX_155094749_+	chrX_155094750_-
chrX_3781334_+	chrX_3781335_-
chrX_6059379_+	chrX_6059380_-
chrX_6200304_+	chrX_6200305_-
chrX_7636143_+	chrX_7636144_-
chrX_9885493_+	chrX_9885494_-
chrX_10174885_+	chrX_10174886_-
chrX_10755605_+	chrX_10755606_-
chrX_15956818_+	chrX_15956819_-
chrX_18676583_+	chrX_18676584_-
chrX_21604304_+	chrX_21604305_-
chrX_24053853_+	chrX_24053854_-
chrX_24294698_+	chrX_24294699_-
chrX_25382677_+	chrX_25382678_-
chrX_26906252_+	chrX_26906253_-
chrX_29468996_+	chrX_29468997_-
chrX_38055079_+	chrX_38055080_-
chrX_40092350_+	chrX_40092351_-
chrX_45057044_+	chrX_45057045_-
chrX_48561578_+	chrX_48561579_-
chrX_48736292_+	chrX_48736293_-
chrX_48738188_+	chrX_48738189_-
chrX_48819612_+	chrX_48819613_-
chrX_48938714_+	chrX_48938715_-
chrX_49213741_+	chrX_49213742_-
chrX_49230175_+	chrX_49230176_-
chrX_53356339_+	chrX_53356340_-
chrX_54478833_+	chrX_54478834_-
chrX_55608883_+	chrX_55608884_-
chrX_56685220_+	chrX_56685221_-
chrX_56734164_+	chrX_56734165_-
chrX_57163395_+	chrX_57163396_-
chrX_57346487_+	chrX_57346488_-
chrX_57583030_+	chrX_57583031_-
chrX_57832839_+	chrX_57832840_-
chrX_58027119_+	chrX_58027120_-
chrX_58054386_+	chrX_58054387_-
chrX_58080603_+	chrX_58080604_-
chrX_58084712_+	chrX_58084713_-
chrX_58103753_+	chrX_58103754_-
chrX_58146684_+	chrX_58146685_-
chrX_58190238_+	chrX_58190239_-
chrX_58198041_+	chrX_58198042_-
chrX_58237683_+	chrX_58237684_-
chrX_58241412_+	chrX_58241413_-
chrX_58279581_+	chrX_58279582_-
chrX_58373448_+	chrX_58373449_-
chrX_62499992_+	chrX_62499993_-
chrX_62517442_+	chrX_62517443_-
chrX_62519294_+	chrX_62519295_-
chrX_62869862_+	chrX_62869863_-
chrX_62980044_+	chrX_62980045_-
chrX_63069022_+	chrX_63069023_-
chrX_63098010_+	chrX_63098011_-
chrX_64018571_+	chrX_64018572_-
chrX_65408568_+	chrX_65408569_-
chrX_65408730_+	chrX_65408731_-
chrX_65537601_+	chrX_65537602_-
chrX_69535316_+	chrX_69535317_-
chrX_70085473_+	chrX_70085474_-
chrX_70265037_+	chrX_70265038_-
chrX_73447343_+	chrX_73447344_-
chrX_73449603_+	chrX_73449604_-
chrX_73727364_+	chrX_73727365_-
chrX_75232296_+	chrX_75232297_-
chrX_77331262_+	chrX_77331263_-
chrX_85427577_+	chrX_85427578_-
chrX_92721341_+	chrX_92721342_-
chrX_94730516_+	chrX_94730517_-
chrX_101171989_+	chrX_101171990_-
chrX_102084813_+	chrX_102084814_-
chrX_104155908_+	chrX_104155909_-
chrX_104581150_+	chrX_104581151_-
chrX_110409158_+	chrX_110409159_-
chrX_111140065_+	chrX_111140066_-
chrX_111221608_+	chrX_111221609_-
chrX_111308375_+	chrX_111308376_-
chrX_111407340_+	chrX_111407341_-
chrX_113585374_+	chrX_113585375_-
chrX_118115381_+	chrX_118115382_-
chrX_119273166_+	chrX_119273167_-
chrX_119694158_+	chrX_119694159_-
chrX_123283532_+	chrX_123283533_-
chrX_123977614_+	chrX_123977615_-
chrX_123986757_+	chrX_123986758_-
chrX_129655377_+	chrX_129655378_-
chrX_130297073_+	chrX_130297074_-
chrX_130339332_+	chrX_130339333_-
chrX_130959252_+	chrX_130959253_-
chrX_130976579_+	chrX_130976580_-
chrX_131579151_+	chrX_131579152_-
chrX_134795905_+	chrX_134795906_-
chrX_135972301_+	chrX_135972302_-
chrX_136877727_+	chrX_136877728_-
chrX_140289783_+	chrX_140289784_-
chrX_147921850_+	chrX_147921851_-
chrX_148806365_+	chrX_148806366_-
chrX_152489813_+	chrX_152489814_-
chrX_152942289_+	chrX_152942290_-
chrX_3076646_+	chrX_3076647_-
chrX_6279950_+	chrX_6279951_-
chrX_7287102_+	chrX_7287103_-
chrX_14033232_+	chrX_14033233_-
chrX_17721822_+	chrX_17721823_-
chrX_17841679_+	chrX_17841680_-
chrX_21039661_+	chrX_21039662_-
chrX_21657878_+	chrX_21657879_-
chrX_23643763_+	chrX_23643764_-
chrX_24270029_+	chrX_24270030_-
chrX_24294747_+	chrX_24294748_-
chrX_24347705_+	chrX_24347706_-
chrX_24392971_+	chrX_24392972_-
chrX_27863992_+	chrX_27863993_-
chrX_30560921_+	chrX_30560922_-
chrX_31083006_+	chrX_31083007_-
chrX_36019128_+	chrX_36019129_-
chrX_39089092_+	chrX_39089093_-
chrX_43940961_+	chrX_43940962_-
chrX_47687264_+	chrX_47687265_-
chrX_50471997_+	chrX_50471998_-
chrX_50876544_+	chrX_50876545_-
chrX_52550728_+	chrX_52550729_-
chrX_53000864_+	chrX_53000865_-
chrX_53080492_+	chrX_53080493_-
chrX_53351969_+	chrX_53351970_-
chrX_54902903_+	chrX_54902904_-
chrX_55483823_+	chrX_55483824_-
chrX_56459299_+	chrX_56459300_-
chrX_56890592_+	chrX_56890593_-
chrX_56905203_+	chrX_56905204_-
chrX_56912255_+	chrX_56912256_-
chrX_57721539_+	chrX_57721540_-
chrX_57956968_+	chrX_57956969_-
chrX_57998595_+	chrX_57998596_-
chrX_58049177_+	chrX_58049178_-
chrX_58103775_+	chrX_58103776_-
chrX_58149506_+	chrX_58149507_-
chrX_58162997_+	chrX_58162998_-
chrX_58176156_+	chrX_58176157_-
chrX_58188378_+	chrX_58188379_-
chrX_58367292_+	chrX_58367293_-
chrX_58397215_+	chrX_58397216_-
chrX_58414239_+	chrX_58414240_-
chrX_58414985_+	chrX_58414986_-
chrX_62517453_+	chrX_62517454_-
chrX_62682064_+	chrX_62682065_-
chrX_62714802_+	chrX_62714803_-
chrX_62721552_+	chrX_62721553_-
chrX_62850751_+	chrX_62850752_-
chrX_62885398_+	chrX_62885399_-
chrX_63350009_+	chrX_63350010_-
chrX_63873000_+	chrX_63873001_-
chrX_70501284_+	chrX_70501285_-
chrX_71128655_+	chrX_71128656_-
chrX_72274752_+	chrX_72274753_-
chrX_73128382_+	chrX_73128383_-
chrX_73447322_+	chrX_73447323_-
chrX_73447505_+	chrX_73447506_-
chrX_76522128_+	chrX_76522129_-
chrX_76558364_+	chrX_76558365_-
chrX_76627595_+	chrX_76627596_-
chrX_77347823_+	chrX_77347824_-
chrX_78928334_+	chrX_78928335_-
chrX_79413535_+	chrX_79413536_-
chrX_80334954_+	chrX_80334955_-
chrX_82709032_+	chrX_82709033_-
chrX_83503950_+	chrX_83503951_-
chrX_89557314_+	chrX_89557315_-
chrX_91771296_+	chrX_91771297_-
chrX_101569692_+	chrX_101569693_-
chrX_102770187_+	chrX_102770188_-
chrX_107155904_+	chrX_107155905_-
chrX_108268584_+	chrX_108268585_-
chrX_108437390_+	chrX_108437391_-
chrX_113380894_+	chrX_113380895_-
chrX_115312074_+	chrX_115312075_-
chrX_118286534_+	chrX_118286535_-
chrX_118383314_+	chrX_118383315_-
chrX_118474734_+	chrX_118474735_-
chrX_118823189_+	chrX_118823190_-
chrX_119989753_+	chrX_119989754_-
chrX_120598924_+	chrX_120598925_-
chrX_123963838_+	chrX_123963839_-
chrX_125556641_+	chrX_125556642_-
chrX_129739093_+	chrX_129739094_-
chrX_129925335_+	chrX_129925336_-
chrX_130563395_+	chrX_130563396_-
chrX_131084917_+	chrX_131084918_-
chrX_134533205_+	chrX_134533206_-
chrX_134990635_+	chrX_134990636_-
chrX_135920784_+	chrX_135920785_-
chrX_136499023_+	chrX_136499024_-
chrX_136499356_+	chrX_136499357_-
chrX_138716015_+	chrX_138716016_-
chrX_139202367_+	chrX_139202368_-
chrX_140141799_+	chrX_140141800_-
chrX_141183456_+	chrX_141183457_-
chrX_142601658_+	chrX_142601659_-
chrX_143857596_+	chrX_143857597_-
chrX_149377123_+	chrX_149377124_-
chrX_150293390_+	chrX_150293391_-
chrX_155217739_+	chrX_155217740_-
chrX_6279931_+	chrX_6279932_-
chrX_9240053_+	chrX_9240054_-
chrX_12354580_+	chrX_12354581_-
chrX_13654089_+	chrX_13654090_-
chrX_14872184_+	chrX_14872185_-
chrX_15628275_+	chrX_15628276_-
chrX_15852403_+	chrX_15852404_-
chrX_17606977_+	chrX_17606978_-
chrX_18628716_+	chrX_18628717_-
chrX_19513988_+	chrX_19513989_-
chrX_21656131_+	chrX_21656132_-
chrX_21656213_+	chrX_21656214_-
chrX_24015050_+	chrX_24015051_-
chrX_24692475_+	chrX_24692476_-
chrX_26876933_+	chrX_26876934_-
chrX_44253367_+	chrX_44253368_-
chrX_46380748_+	chrX_46380749_-
chrX_50467866_+	chrX_50467867_-
chrX_50988341_+	chrX_50988342_-
chrX_51809304_+	chrX_51809305_-
chrX_56715297_+	chrX_56715298_-
chrX_57810801_+	chrX_57810802_-
chrX_58048117_+	chrX_58048118_-
chrX_58103895_+	chrX_58103896_-
chrX_58113722_+	chrX_58113723_-
chrX_58136308_+	chrX_58136309_-
chrX_58140397_+	chrX_58140398_-
chrX_58153280_+	chrX_58153281_-
chrX_58162812_+	chrX_58162813_-
chrX_58173899_+	chrX_58173900_-
chrX_58227011_+	chrX_58227012_-
chrX_58246012_+	chrX_58246013_-
chrX_58249585_+	chrX_58249586_-
chrX_62560404_+	chrX_62560405_-
chrX_62918204_+	chrX_62918205_-
chrX_63019015_+	chrX_63019016_-
chrX_64230322_+	chrX_64230323_-
chrX_66285621_+	chrX_66285622_-
chrX_71053278_+	chrX_71053279_-
chrX_73231849_+	chrX_73231850_-
chrX_73562337_+	chrX_73562338_-
chrX_77223190_+	chrX_77223191_-
chrX_78913335_+	chrX_78913336_-
chrX_79252429_+	chrX_79252430_-
chrX_81980227_+	chrX_81980228_-
chrX_85427607_+	chrX_85427608_-
chrX_91664146_+	chrX_91664147_-
chrX_94543315_+	chrX_94543316_-
chrX_95057208_+	chrX_95057209_-
chrX_96001263_+	chrX_96001264_-
chrX_97594779_+	chrX_97594780_-
chrX_102341895_+	chrX_102341896_-
chrX_102659550_+	chrX_102659551_-
chrX_106493874_+	chrX_106493875_-
chrX_108442914_+	chrX_108442915_-
chrX_109337567_+	chrX_109337568_-
chrX_115331074_+	chrX_115331075_-
chrX_119669713_+	chrX_119669714_-
chrX_119982186_+	chrX_119982187_-
chrX_120857361_+	chrX_120857362_-
chrX_123581904_+	chrX_123581905_-
chrX_128246369_+	chrX_128246370_-
chrX_131887491_+	chrX_131887492_-
chrX_132975325_+	chrX_132975326_-
chrX_134426402_+	chrX_134426403_-
chrX_134753869_+	chrX_134753870_-
chrX_135683635_+	chrX_135683636_-
chrX_136526314_+	chrX_136526315_-
chrX_146211044_+	chrX_146211045_-
chrX_154741228_+	chrX_154741229_-
chrX_5717435_+	chrX_5717436_-
chrX_5959363_+	chrX_5959364_-
chrX_11724315_+	chrX_11724316_-
chrX_16713310_+	chrX_16713311_-
chrX_16867419_+	chrX_16867420_-
chrX_17606882_+	chrX_17606883_-
chrX_20118737_+	chrX_20118738_-
chrX_21655987_+	chrX_21655988_-
chrX_21656771_+	chrX_21656772_-
chrX_36984566_+	chrX_36984567_-
chrX_39697395_+	chrX_39697396_-
chrX_39814597_+	chrX_39814598_-
chrX_41341331_+	chrX_41341332_-
chrX_43191330_+	chrX_43191331_-
chrX_44036565_+	chrX_44036566_-
chrX_45233676_+	chrX_45233677_-
chrX_47754357_+	chrX_47754358_-
chrX_48728369_+	chrX_48728370_-
chrX_54640262_+	chrX_54640263_-
chrX_55206571_+	chrX_55206572_-
chrX_56452858_+	chrX_56452859_-
chrX_56880308_+	chrX_56880309_-
chrX_57583373_+	chrX_57583374_-
chrX_57870985_+	chrX_57870986_-
chrX_58035811_+	chrX_58035812_-
chrX_58216071_+	chrX_58216072_-
chrX_58290194_+	chrX_58290195_-
chrX_58355163_+	chrX_58355164_-
chrX_58510634_+	chrX_58510635_-
chrX_62862446_+	chrX_62862447_-
chrX_62867835_+	chrX_62867836_-
chrX_62887926_+	chrX_62887927_-
chrX_65542557_+	chrX_65542558_-
chrX_65891850_+	chrX_65891851_-
chrX_66577498_+	chrX_66577499_-
chrX_67547065_+	chrX_67547066_-
chrX_77285501_+	chrX_77285502_-
chrX_78048379_+	chrX_78048380_-
chrX_79315250_+	chrX_79315251_-
chrX_85109413_+	chrX_85109414_-
chrX_94921043_+	chrX_94921044_-
chrX_100732551_+	chrX_100732552_-
chrX_103220820_+	chrX_103220821_-
chrX_103348134_+	chrX_103348135_-
chrX_103348212_+	chrX_103348213_-
chrX_104162436_+	chrX_104162437_-
chrX_104241459_+	chrX_104241460_-
chrX_104910242_+	chrX_104910243_-
chrX_106179528_+	chrX_106179529_-
chrX_110082568_+	chrX_110082569_-
chrX_112038436_+	chrX_112038437_-
chrX_119942453_+	chrX_119942454_-
chrX_120001860_+	chrX_120001861_-
chrX_120016885_+	chrX_120016886_-
chrX_122103441_+	chrX_122103442_-
chrX_123101242_+	chrX_123101243_-
chrX_126552218_+	chrX_126552219_-
chrX_129937208_+	chrX_129937209_-
chrX_129956692_+	chrX_129956693_-
chrX_130121470_+	chrX_130121471_-
chrX_131314387_+	chrX_131314388_-
chrX_134753874_+	chrX_134753875_-
chrX_134795985_+	chrX_134795986_-
chrX_136489042_+	chrX_136489043_-
chrX_136954849_+	chrX_136954850_-
chrX_146824516_+	chrX_146824517_-
chrX_148915609_+	chrX_148915610_-
chrX_151184116_+	chrX_151184117_-
chrX_154763944_+	chrX_154763945_-
chrX_6280018_+	chrX_6280019_-
chrX_7198897_+	chrX_7198898_-
chrX_7996447_+	chrX_7996448_-
chrX_20518034_+	chrX_20518035_-
chrX_24053612_+	chrX_24053613_-
chrX_31416892_+	chrX_31416893_-
chrX_40076456_+	chrX_40076457_-
chrX_40539363_+	chrX_40539364_-
chrX_47185537_+	chrX_47185538_-
chrX_47191961_+	chrX_47191962_-
chrX_49234030_+	chrX_49234031_-
chrX_51262538_+	chrX_51262539_-
chrX_51334220_+	chrX_51334221_-
chrX_51461686_+	chrX_51461687_-
chrX_52081431_+	chrX_52081432_-
chrX_55406849_+	chrX_55406850_-
chrX_55450603_+	chrX_55450604_-
chrX_56996310_+	chrX_56996311_-
chrX_57956850_+	chrX_57956851_-
chrX_58112644_+	chrX_58112645_-
chrX_58150018_+	chrX_58150019_-
chrX_58189264_+	chrX_58189265_-
chrX_58296011_+	chrX_58296012_-
chrX_62487887_+	chrX_62487888_-
chrX_62861714_+	chrX_62861715_-
chrX_63046621_+	chrX_63046622_-
chrX_63098839_+	chrX_63098840_-
chrX_63314510_+	chrX_63314511_-
chrX_63562178_+	chrX_63562179_-
chrX_65300699_+	chrX_65300700_-
chrX_73449478_+	chrX_73449479_-
chrX_77896329_+	chrX_77896330_-
chrX_78230507_+	chrX_78230508_-
chrX_79152305_+	chrX_79152306_-
chrX_84803293_+	chrX_84803294_-
chrX_85991863_+	chrX_85991864_-
chrX_86048372_+	chrX_86048373_-
chrX_92808149_+	chrX_92808150_-
chrX_100863649_+	chrX_100863650_-
chrX_107659564_+	chrX_107659565_-
chrX_112834836_+	chrX_112834837_-
chrX_118024802_+	chrX_118024803_-
chrX_120016919_+	chrX_120016920_-
chrX_136878471_+	chrX_136878472_-
chrX_138610431_+	chrX_138610432_-
chrX_145190504_+	chrX_145190505_-
chrX_154763933_+	chrX_154763934_-
chrX_4810315_+	chrX_4810316_-
chrX_15310551_+	chrX_15310552_-
chrX_24464367_+	chrX_24464368_-
chrX_40083248_+	chrX_40083249_-
chrX_47390717_+	chrX_47390718_-
chrX_50464139_+	chrX_50464140_-
chrX_52992637_+	chrX_52992638_-
chrX_55431075_+	chrX_55431076_-
chrX_55602005_+	chrX_55602006_-
chrX_56618827_+	chrX_56618828_-
chrX_57468343_+	chrX_57468344_-
chrX_57804816_+	chrX_57804817_-
chrX_58221668_+	chrX_58221669_-
chrX_62872569_+	chrX_62872570_-
chrX_62883107_+	chrX_62883108_-
chrX_62987719_+	chrX_62987720_-
chrX_64126445_+	chrX_64126446_-
chrX_64852071_+	chrX_64852072_-
chrX_65017029_+	chrX_65017030_-
chrX_70134650_+	chrX_70134651_-
chrX_71181533_+	chrX_71181534_-
chrX_71882458_+	chrX_71882459_-
chrX_72020286_+	chrX_72020287_-
chrX_73416095_+	chrX_73416096_-
chrX_78532203_+	chrX_78532204_-
chrX_80334930_+	chrX_80334931_-
chrX_80334932_+	chrX_80334933_-
chrX_88246748_+	chrX_88246749_-
chrX_95610474_+	chrX_95610475_-
chrX_96003001_+	chrX_96003002_-
chrX_103348258_+	chrX_103348259_-
chrX_103396357_+	chrX_103396358_-
chrX_105962457_+	chrX_105962458_-
chrX_106132534_+	chrX_106132535_-
chrX_107273111_+	chrX_107273112_-
chrX_117268063_+	chrX_117268064_-
chrX_119223145_+	chrX_119223146_-
chrX_121892809_+	chrX_121892810_-
chrX_132111859_+	chrX_132111860_-
chrX_134427095_+	chrX_134427096_-
chrX_134797844_+	chrX_134797845_-
chrX_136209152_+	chrX_136209153_-
chrX_155307322_+	chrX_155307323_-
chrX_2799944_+	chrX_2799945_-
chrX_11757205_+	chrX_11757206_-
chrX_21506986_+	chrX_21506987_-
chrX_30887704_+	chrX_30887705_-
chrX_36961783_+	chrX_36961784_-
chrX_46130273_+	chrX_46130274_-
chrX_52983245_+	chrX_52983246_-
chrX_54676779_+	chrX_54676780_-
chrX_54830936_+	chrX_54830937_-
chrX_63061053_+	chrX_63061054_-
chrX_73116815_+	chrX_73116816_-
chrX_77456731_+	chrX_77456732_-
chrX_102649372_+	chrX_102649373_-
chrX_103332713_+	chrX_103332714_-
chrX_106263724_+	chrX_106263725_-
chrX_119995576_+	chrX_119995577_-
chrX_129973959_+	chrX_129973960_-
chrX_146710915_+	chrX_146710916_-
chrX_150293559_+	chrX_150293560_-
chrX_31079925_+	chrX_31079926_-
chrX_62476441_+	chrX_62476442_-
chrX_155641677_+	chrX_155641678_-
chrX_155641633_+	chrX_155641634_-
chrX_155641598_+	chrX_155641599_-
chrX_73128232_+	chrX_73128233_-
chrX_73128258_+	chrX_73128259_-
chrX_57998178_+	chrX_57998179_-
chrX_89127377_+	chrX_89127378_-
chrX_58011892_+	chrX_58011893_-
chrX_131157011_+	chrX_131157012_-
chrX_66511872_+	chrX_66511873_-
chrX_62498956_+	chrX_62498957_-
chrX_73850498_+	chrX_73850499_-
chrX_80399212_+	chrX_80399213_-
chrX_12820080_+	chrX_12820081_-
chrX_55342418_+	chrX_55342419_-
chrX_58108451_+	chrX_58108452_-
chrX_58375052_+	chrX_58375053_-
chrX_65855134_+	chrX_65855135_-
chrX_58394146_+	chrX_58394147_-
chrX_30771831_+	chrX_30771832_-
chrX_57030832_+	chrX_57030833_-
chrX_62783023_+	chrX_62783024_-
chrX_62911252_+	chrX_62911253_-
chrX_62945544_+	chrX_62945545_-
chrX_63950065_+	chrX_63950066_-
chrX_48581933_+	chrX_48581934_-
chrX_55377611_+	chrX_55377612_-
chrX_72239545_+	chrX_72239546_-
chrX_117969973_+	chrX_117969974_-
chrX_16087226_+	chrX_16087227_-
chrX_58192638_+	chrX_58192639_-
chrX_71155040_+	chrX_71155041_-
chrX_106173109_+	chrX_106173110_-
chrX_108072101_+	chrX_108072102_-
chrX_132819970_+	chrX_132819971_-
chrX_155641447_+	chrX_155641448_-
chrX_11119738_+	chrX_11119739_-
chrX_15045774_+	chrX_15045775_-
chrX_55909412_+	chrX_55909413_-
chrX_58079820_+	chrX_58079821_-
chrX_58107231_+	chrX_58107232_-
chrX_58132454_+	chrX_58132455_-
chrX_58374999_+	chrX_58375000_-
chrX_58467586_+	chrX_58467587_-
chrX_62961222_+	chrX_62961223_-
chrX_78092414_+	chrX_78092415_-
chrX_122589477_+	chrX_122589478_-
chrX_80216307_+	chrX_80216308_-
chrX_133984173_+	chrX_133984174_-
chrX_15336807_+	chrX_15336808_-
chrX_20058134_+	chrX_20058135_-
chrX_29522105_+	chrX_29522106_-
chrX_58224021_+	chrX_58224022_-
chrX_62681066_+	chrX_62681067_-
chrX_63015268_+	chrX_63015269_-
chrX_63634118_+	chrX_63634119_-
chrX_121800560_+	chrX_121800561_-
chrX_139225456_+	chrX_139225457_-
chrX_150063046_+	chrX_150063047_-
chrX_152632350_+	chrX_152632351_-
chrX_155215731_+	chrX_155215732_-
chrX_17302123_+	chrX_17302124_-
chrX_35953366_+	chrX_35953367_-
chrX_39688488_+	chrX_39688489_-
chrX_44960632_+	chrX_44960633_-
chrX_50505485_+	chrX_50505486_-
chrX_56731079_+	chrX_56731080_-
chrX_58101735_+	chrX_58101736_-
chrX_58120704_+	chrX_58120705_-
chrX_58223403_+	chrX_58223404_-
chrX_58255936_+	chrX_58255937_-
chrX_58393757_+	chrX_58393758_-
chrX_88183284_+	chrX_88183285_-
chrX_93298961_+	chrX_93298962_-
chrX_133984184_+	chrX_133984185_-
chrX_145393855_+	chrX_145393856_-
chrX_17348025_+	chrX_17348026_-
chrX_58212983_+	chrX_58212984_-
chrX_58223609_+	chrX_58223610_-
chrX_58394203_+	chrX_58394204_-
chrX_123218584_+	chrX_123218585_-
chrX_133984175_+	chrX_133984176_-
chrX_136878102_+	chrX_136878103_-
chrX_137792321_+	chrX_137792322_-
chrX_8187599_+	chrX_8187600_-
chrX_9199566_+	chrX_9199567_-
chrX_30865207_+	chrX_30865208_-
chrX_55674021_+	chrX_55674022_-
chrX_57055845_+	chrX_57055846_-
chrX_58038180_+	chrX_58038181_-
chrX_58211036_+	chrX_58211037_-
chrX_58363105_+	chrX_58363106_-
chrX_62632668_+	chrX_62632669_-
chrX_64788015_+	chrX_64788016_-
chrX_64807777_+	chrX_64807778_-
chrX_72274408_+	chrX_72274409_-
chrX_73447984_+	chrX_73447985_-
chrX_81106917_+	chrX_81106918_-
chrX_86002662_+	chrX_86002663_-
chrX_145213679_+	chrX_145213680_-
chrX_151400464_+	chrX_151400465_-
chrX_18647491_+	chrX_18647492_-
chrX_32257043_+	chrX_32257044_-
chrX_47321743_+	chrX_47321744_-
chrX_48490533_+	chrX_48490534_-
chrX_58016114_+	chrX_58016115_-
chrX_58182793_+	chrX_58182794_-
chrX_58182964_+	chrX_58182965_-
chrX_58228300_+	chrX_58228301_-
chrX_62708411_+	chrX_62708412_-
chrX_63118848_+	chrX_63118849_-
chrX_67250485_+	chrX_67250486_-
chrX_78957739_+	chrX_78957740_-
chrX_102022738_+	chrX_102022739_-
chrX_119995674_+	chrX_119995675_-
chrX_120000942_+	chrX_120000943_-
chrX_131046836_+	chrX_131046837_-
chrX_133984180_+	chrX_133984181_-
chrX_134138967_+	chrX_134138968_-
chrX_138605668_+	chrX_138605669_-
chrX_147394392_+	chrX_147394393_-
chrX_154362310_+	chrX_154362311_-
chrX_83998080_+	chrX_83998081_-
chrX_145829184_+	chrX_145829185_-
chrX_22081481_+	chrX_22081482_-
chrX_49230298_+	chrX_49230299_-
chrX_51802671_+	chrX_51802672_-
chrX_52994836_+	chrX_52994837_-
chrX_54289959_+	chrX_54289960_-
chrX_55067825_+	chrX_55067826_-
chrX_56508295_+	chrX_56508296_-
chrX_56925668_+	chrX_56925669_-
chrX_58011836_+	chrX_58011837_-
chrX_58144967_+	chrX_58144968_-
chrX_58167716_+	chrX_58167717_-
chrX_58414304_+	chrX_58414305_-
chrX_63057253_+	chrX_63057254_-
chrX_64604894_+	chrX_64604895_-
chrX_66524937_+	chrX_66524938_-
chrX_70505261_+	chrX_70505262_-
chrX_74270047_+	chrX_74270048_-
chrX_74926303_+	chrX_74926304_-
chrX_77036701_+	chrX_77036702_-
chrX_77190689_+	chrX_77190690_-
chrX_77742959_+	chrX_77742960_-
chrX_100785687_+	chrX_100785688_-
chrX_106359931_+	chrX_106359932_-
chrX_106863107_+	chrX_106863108_-
chrX_126553133_+	chrX_126553134_-
chrX_6129678_+	chrX_6129679_-
chrX_13752889_+	chrX_13752890_-
chrX_15143947_+	chrX_15143948_-
chrX_25969102_+	chrX_25969103_-
chrX_40090836_+	chrX_40090837_-
chrX_49234824_+	chrX_49234825_-
chrX_51421030_+	chrX_51421031_-
chrX_57267205_+	chrX_57267206_-
chrX_57841428_+	chrX_57841429_-
chrX_58003313_+	chrX_58003314_-
chrX_58015769_+	chrX_58015770_-
chrX_58106545_+	chrX_58106546_-
chrX_58129814_+	chrX_58129815_-
chrX_58213823_+	chrX_58213824_-
chrX_58233663_+	chrX_58233664_-
chrX_58255416_+	chrX_58255417_-
chrX_58255495_+	chrX_58255496_-
chrX_58357402_+	chrX_58357403_-
chrX_62869313_+	chrX_62869314_-
chrX_62987837_+	chrX_62987838_-
chrX_64894759_+	chrX_64894760_-
chrX_65240970_+	chrX_65240971_-
chrX_67543517_+	chrX_67543518_-
chrX_68822564_+	chrX_68822565_-
chrX_73128287_+	chrX_73128288_-
chrX_74259006_+	chrX_74259007_-
chrX_78105969_+	chrX_78105970_-
chrX_78105972_+	chrX_78105973_-
chrX_82156927_+	chrX_82156928_-
chrX_82556677_+	chrX_82556678_-
chrX_102152235_+	chrX_102152236_-
chrX_103557440_+	chrX_103557441_-
chrX_104256205_+	chrX_104256206_-
chrX_110915198_+	chrX_110915199_-
chrX_119274038_+	chrX_119274039_-
chrX_131046824_+	chrX_131046825_-
chrX_132413709_+	chrX_132413710_-
chrX_134918109_+	chrX_134918110_-
chrX_135031771_+	chrX_135031772_-
chrX_145089593_+	chrX_145089594_-
chrX_71809939_+	chrX_71809940_-
chrX_102718412_+	chrX_102718413_-
chrX_107471108_+	chrX_107471109_-
chrX_7927063_+	chrX_7927064_-
chrX_8688527_+	chrX_8688528_-
chrX_10118507_+	chrX_10118508_-
chrX_19889026_+	chrX_19889027_-
chrX_41421419_+	chrX_41421420_-
chrX_44342487_+	chrX_44342488_-
chrX_48581318_+	chrX_48581319_-
chrX_49068976_+	chrX_49068977_-
chrX_54289833_+	chrX_54289834_-
chrX_55801983_+	chrX_55801984_-
chrX_56910085_+	chrX_56910086_-
chrX_57056171_+	chrX_57056172_-
chrX_57982781_+	chrX_57982782_-
chrX_58089963_+	chrX_58089964_-
chrX_58100557_+	chrX_58100558_-
chrX_58135885_+	chrX_58135886_-
chrX_58187197_+	chrX_58187198_-
chrX_58328507_+	chrX_58328508_-
chrX_62946574_+	chrX_62946575_-
chrX_63066491_+	chrX_63066492_-
chrX_66329702_+	chrX_66329703_-
chrX_66587120_+	chrX_66587121_-
chrX_67195804_+	chrX_67195805_-
chrX_68684624_+	chrX_68684625_-
chrX_68695299_+	chrX_68695300_-
chrX_73128038_+	chrX_73128039_-
chrX_73431839_+	chrX_73431840_-
chrX_77143668_+	chrX_77143669_-
chrX_77331632_+	chrX_77331633_-
chrX_78929899_+	chrX_78929900_-
chrX_80486710_+	chrX_80486711_-
chrX_84275310_+	chrX_84275311_-
chrX_86046221_+	chrX_86046222_-
chrX_94471170_+	chrX_94471171_-
chrX_99939649_+	chrX_99939650_-
chrX_100812352_+	chrX_100812353_-
chrX_106863060_+	chrX_106863061_-
chrX_108001601_+	chrX_108001602_-
chrX_111682695_+	chrX_111682696_-
chrX_114626790_+	chrX_114626791_-
chrX_115660423_+	chrX_115660424_-
chrX_126233559_+	chrX_126233560_-
chrX_130109599_+	chrX_130109600_-
chrX_131456911_+	chrX_131456912_-
chrX_134807896_+	chrX_134807897_-
chrX_136908885_+	chrX_136908886_-
chrX_154373220_+	chrX_154373221_-
chrX_5899452_+	chrX_5899453_-
chrX_6022208_+	chrX_6022209_-
chrX_8783225_+	chrX_8783226_-
chrX_10223626_+	chrX_10223627_-
chrX_15334514_+	chrX_15334515_-
chrX_30607329_+	chrX_30607330_-
chrX_40582091_+	chrX_40582092_-
chrX_44917491_+	chrX_44917492_-
chrX_46210138_+	chrX_46210139_-
chrX_54760402_+	chrX_54760403_-
chrX_56889757_+	chrX_56889758_-
chrX_58115505_+	chrX_58115506_-
chrX_58247466_+	chrX_58247467_-
chrX_62696858_+	chrX_62696859_-
chrX_62906296_+	chrX_62906297_-
chrX_64053104_+	chrX_64053105_-
chrX_64085984_+	chrX_64085985_-
chrX_65018821_+	chrX_65018822_-
chrX_73128297_+	chrX_73128298_-
chrX_76643860_+	chrX_76643861_-
chrX_76681595_+	chrX_76681596_-
chrX_83504443_+	chrX_83504444_-
chrX_95122961_+	chrX_95122962_-
chrX_104408647_+	chrX_104408648_-
chrX_104972972_+	chrX_104972973_-
chrX_107447527_+	chrX_107447528_-
chrX_111519113_+	chrX_111519114_-
chrX_7089198_+	chrX_7089199_-
chrX_19889022_+	chrX_19889023_-
chrX_19908755_+	chrX_19908756_-
chrX_49041152_+	chrX_49041153_-
chrX_49876520_+	chrX_49876521_-
chrX_58040084_+	chrX_58040085_-
chrX_58396368_+	chrX_58396369_-
chrX_68499698_+	chrX_68499699_-
chrX_119880897_+	chrX_119880898_-
chrX_119992767_+	chrX_119992768_-
chrX_3277817_+	chrX_3277818_-
chrX_8773248_+	chrX_8773249_-
chrX_12211148_+	chrX_12211149_-
chrX_12373680_+	chrX_12373681_-
chrX_13152164_+	chrX_13152165_-
chrX_17121843_+	chrX_17121844_-
chrX_17690624_+	chrX_17690625_-
chrX_17981407_+	chrX_17981408_-
chrX_36985306_+	chrX_36985307_-
chrX_38617064_+	chrX_38617065_-
chrX_39906104_+	chrX_39906105_-
chrX_41710449_+	chrX_41710450_-
chrX_45859787_+	chrX_45859788_-
chrX_47509459_+	chrX_47509460_-
chrX_52984060_+	chrX_52984061_-
chrX_57985702_+	chrX_57985703_-
chrX_58118543_+	chrX_58118544_-
chrX_58128658_+	chrX_58128659_-
chrX_58181922_+	chrX_58181923_-
chrX_62501013_+	chrX_62501014_-
chrX_62708208_+	chrX_62708209_-
chrX_62875786_+	chrX_62875787_-
chrX_62888151_+	chrX_62888152_-
chrX_62927330_+	chrX_62927331_-
chrX_66030952_+	chrX_66030953_-
chrX_66281269_+	chrX_66281270_-
chrX_69158577_+	chrX_69158578_-
chrX_70496717_+	chrX_70496718_-
chrX_83936185_+	chrX_83936186_-
chrX_99940015_+	chrX_99940016_-
chrX_101347370_+	chrX_101347371_-
chrX_114500700_+	chrX_114500701_-
chrX_118115087_+	chrX_118115088_-
chrX_120001651_+	chrX_120001652_-
chrX_123245682_+	chrX_123245683_-
chrX_123981865_+	chrX_123981866_-
chrX_126166911_+	chrX_126166912_-
chrX_131887363_+	chrX_131887364_-
chrX_132820043_+	chrX_132820044_-
chrX_133410713_+	chrX_133410714_-
chrX_134144343_+	chrX_134144344_-
chrX_134533977_+	chrX_134533978_-
chrX_137080159_+	chrX_137080160_-
chrX_143437283_+	chrX_143437284_-
chrX_145167872_+	chrX_145167873_-
chrX_148913716_+	chrX_148913717_-
chrX_152452301_+	chrX_152452302_-
chrX_155191165_+	chrX_155191166_-
chrX_9051895_+	chrX_9051896_-
chrX_9765293_+	chrX_9765294_-
chrX_9785612_+	chrX_9785613_-
chrX_15956920_+	chrX_15956921_-
chrX_16939489_+	chrX_16939490_-
chrX_24294880_+	chrX_24294881_-
chrX_27706226_+	chrX_27706227_-
chrX_28416391_+	chrX_28416392_-
chrX_35038793_+	chrX_35038794_-
chrX_41696666_+	chrX_41696667_-
chrX_55562697_+	chrX_55562698_-
chrX_55636270_+	chrX_55636271_-
chrX_57559138_+	chrX_57559139_-
chrX_58010943_+	chrX_58010944_-
chrX_58137238_+	chrX_58137239_-
chrX_58195354_+	chrX_58195355_-
chrX_58201121_+	chrX_58201122_-
chrX_58226635_+	chrX_58226636_-
chrX_58357118_+	chrX_58357119_-
chrX_62846435_+	chrX_62846436_-
chrX_62959820_+	chrX_62959821_-
chrX_62961287_+	chrX_62961288_-
chrX_63011367_+	chrX_63011368_-
chrX_64898074_+	chrX_64898075_-
chrX_66107131_+	chrX_66107132_-
chrX_66330988_+	chrX_66330989_-
chrX_66342675_+	chrX_66342676_-
chrX_66994934_+	chrX_66994935_-
chrX_67817425_+	chrX_67817426_-
chrX_68488747_+	chrX_68488748_-
chrX_71368138_+	chrX_71368139_-
chrX_71615774_+	chrX_71615775_-
chrX_76303294_+	chrX_76303295_-
chrX_77143918_+	chrX_77143919_-
chrX_77503006_+	chrX_77503007_-
chrX_78017429_+	chrX_78017430_-
chrX_94886842_+	chrX_94886843_-
chrX_99940048_+	chrX_99940049_-
chrX_100396752_+	chrX_100396753_-
chrX_100736132_+	chrX_100736133_-
chrX_105821403_+	chrX_105821404_-
chrX_114162269_+	chrX_114162270_-
chrX_116943047_+	chrX_116943048_-
chrX_122808587_+	chrX_122808588_-
chrX_152016548_+	chrX_152016549_-
chrX_154355612_+	chrX_154355613_-
chrX_155217793_+	chrX_155217794_-
chrX_8685280_+	chrX_8685281_-
chrX_16843671_+	chrX_16843672_-
chrX_22485521_+	chrX_22485522_-
chrX_41344941_+	chrX_41344942_-
chrX_43661117_+	chrX_43661118_-
chrX_56940513_+	chrX_56940514_-
chrX_63032854_+	chrX_63032855_-
chrX_103546551_+	chrX_103546552_-
chrX_103663834_+	chrX_103663835_-
chrX_108851712_+	chrX_108851713_-
chrX_128038341_+	chrX_128038342_-
chrX_129106902_+	chrX_129106903_-
chrX_134681291_+	chrX_134681292_-
chrX_2841712_+	chrX_2841713_-
chrX_3343683_+	chrX_3343684_-
chrX_3343703_+	chrX_3343704_-
chrX_5907558_+	chrX_5907559_-
chrX_9636827_+	chrX_9636828_-
chrX_14036425_+	chrX_14036426_-
chrX_15194944_+	chrX_15194945_-
chrX_22384182_+	chrX_22384183_-
chrX_23318198_+	chrX_23318199_-
chrX_28702596_+	chrX_28702597_-
chrX_31658844_+	chrX_31658845_-
chrX_43644534_+	chrX_43644535_-
chrX_48576335_+	chrX_48576336_-
chrX_49061535_+	chrX_49061536_-
chrX_51334648_+	chrX_51334649_-
chrX_55405184_+	chrX_55405185_-
chrX_55688191_+	chrX_55688192_-
chrX_57163517_+	chrX_57163518_-
chrX_58019491_+	chrX_58019492_-
chrX_58023002_+	chrX_58023003_-
chrX_58031313_+	chrX_58031314_-
chrX_58054354_+	chrX_58054355_-
chrX_58159278_+	chrX_58159279_-
chrX_58177897_+	chrX_58177898_-
chrX_58252048_+	chrX_58252049_-
chrX_58337579_+	chrX_58337580_-
chrX_62847858_+	chrX_62847859_-
chrX_62852403_+	chrX_62852404_-
chrX_63033795_+	chrX_63033796_-
chrX_64130758_+	chrX_64130759_-
chrX_64620419_+	chrX_64620420_-
chrX_64664047_+	chrX_64664048_-
chrX_64814979_+	chrX_64814980_-
chrX_65620062_+	chrX_65620063_-
chrX_72554974_+	chrX_72554975_-
chrX_77494320_+	chrX_77494321_-
chrX_77907956_+	chrX_77907957_-
chrX_81316337_+	chrX_81316338_-
chrX_83504426_+	chrX_83504427_-
chrX_83504447_+	chrX_83504448_-
chrX_91115945_+	chrX_91115946_-
chrX_99192205_+	chrX_99192206_-
chrX_101291548_+	chrX_101291549_-
chrX_101334557_+	chrX_101334558_-
chrX_102021892_+	chrX_102021893_-
chrX_102970385_+	chrX_102970386_-
chrX_110346942_+	chrX_110346943_-
chrX_113517292_+	chrX_113517293_-
chrX_116962179_+	chrX_116962180_-
chrX_119618016_+	chrX_119618017_-
chrX_119994723_+	chrX_119994724_-
chrX_120001719_+	chrX_120001720_-
chrX_120014517_+	chrX_120014518_-
chrX_123514173_+	chrX_123514174_-
chrX_126552269_+	chrX_126552270_-
chrX_126552303_+	chrX_126552304_-
chrX_129655693_+	chrX_129655694_-
chrX_132219702_+	chrX_132219703_-
chrX_133986439_+	chrX_133986440_-
chrX_135688352_+	chrX_135688353_-
chrX_144722496_+	chrX_144722497_-
chrX_149641707_+	chrX_149641708_-
chrX_153007440_+	chrX_153007441_-
chrX_3526341_+	chrX_3526342_-
chrX_5648066_+	chrX_5648067_-
chrX_7808588_+	chrX_7808589_-
chrX_10697710_+	chrX_10697711_-
chrX_12373776_+	chrX_12373777_-
chrX_12477545_+	chrX_12477546_-
chrX_20268767_+	chrX_20268768_-
chrX_21658158_+	chrX_21658159_-
chrX_23908928_+	chrX_23908929_-
chrX_31299478_+	chrX_31299479_-
chrX_43881958_+	chrX_43881959_-
chrX_44961743_+	chrX_44961744_-
chrX_45773115_+	chrX_45773116_-
chrX_48800581_+	chrX_48800582_-
chrX_51804259_+	chrX_51804260_-
chrX_52125502_+	chrX_52125503_-
chrX_53272491_+	chrX_53272492_-
chrX_55228955_+	chrX_55228956_-
chrX_55660002_+	chrX_55660003_-
chrX_56604388_+	chrX_56604389_-
chrX_58136503_+	chrX_58136504_-
chrX_58139340_+	chrX_58139341_-
chrX_58149606_+	chrX_58149607_-
chrX_58194118_+	chrX_58194119_-
chrX_58256203_+	chrX_58256204_-
chrX_58432420_+	chrX_58432421_-
chrX_58436113_+	chrX_58436114_-
chrX_62527359_+	chrX_62527360_-
chrX_62583879_+	chrX_62583880_-
chrX_62856781_+	chrX_62856782_-
chrX_63005458_+	chrX_63005459_-
chrX_63096760_+	chrX_63096761_-
chrX_65898840_+	chrX_65898841_-
chrX_66309919_+	chrX_66309920_-
chrX_67199316_+	chrX_67199317_-
chrX_68421920_+	chrX_68421921_-
chrX_68499738_+	chrX_68499739_-
chrX_71129158_+	chrX_71129159_-
chrX_73768313_+	chrX_73768314_-
chrX_74286273_+	chrX_74286274_-
chrX_75167676_+	chrX_75167677_-
chrX_80512946_+	chrX_80512947_-
chrX_89393153_+	chrX_89393154_-
chrX_94808020_+	chrX_94808021_-
chrX_99940058_+	chrX_99940059_-
chrX_100930104_+	chrX_100930105_-
chrX_101551897_+	chrX_101551898_-
chrX_102087117_+	chrX_102087118_-
chrX_105821377_+	chrX_105821378_-
chrX_108084523_+	chrX_108084524_-
chrX_108438697_+	chrX_108438698_-
chrX_109728487_+	chrX_109728488_-
chrX_119273201_+	chrX_119273202_-
chrX_125170197_+	chrX_125170198_-
chrX_133046182_+	chrX_133046183_-
chrX_143293273_+	chrX_143293274_-
chrX_145846623_+	chrX_145846624_-
chrX_149853391_+	chrX_149853392_-
chrX_154785965_+	chrX_154785966_-
chrX_155187083_+	chrX_155187084_-
chrX_6694514_+	chrX_6694515_-
chrX_10328005_+	chrX_10328006_-
chrX_21658155_+	chrX_21658156_-
chrX_34827118_+	chrX_34827119_-
chrX_38663062_+	chrX_38663063_-
chrX_43881838_+	chrX_43881839_-
chrX_47249220_+	chrX_47249221_-
chrX_54287283_+	chrX_54287284_-
chrX_65036105_+	chrX_65036106_-
chrX_71252977_+	chrX_71252978_-
chrX_74611974_+	chrX_74611975_-
chrX_88700090_+	chrX_88700091_-
chrX_131841947_+	chrX_131841948_-
chrX_149377264_+	chrX_149377265_-
chrX_9352874_+	chrX_9352875_-
chrX_11419338_+	chrX_11419339_-
chrX_11664176_+	chrX_11664177_-
chrX_11760181_+	chrX_11760182_-
chrX_11770161_+	chrX_11770162_-
chrX_17854968_+	chrX_17854969_-
chrX_19184232_+	chrX_19184233_-
chrX_19513797_+	chrX_19513798_-
chrX_19514135_+	chrX_19514136_-
chrX_21838823_+	chrX_21838824_-
chrX_21984941_+	chrX_21984942_-
chrX_27863849_+	chrX_27863850_-
chrX_31464549_+	chrX_31464550_-
chrX_38580353_+	chrX_38580354_-
chrX_40314255_+	chrX_40314256_-
chrX_47281795_+	chrX_47281796_-
chrX_49142250_+	chrX_49142251_-
chrX_49210603_+	chrX_49210604_-
chrX_53000573_+	chrX_53000574_-
chrX_55009229_+	chrX_55009230_-
chrX_56572771_+	chrX_56572772_-
chrX_56648874_+	chrX_56648875_-
chrX_57045227_+	chrX_57045228_-
chrX_57910999_+	chrX_57911000_-
chrX_58002429_+	chrX_58002430_-
chrX_58139696_+	chrX_58139697_-
chrX_58459182_+	chrX_58459183_-
chrX_62823351_+	chrX_62823352_-
chrX_62940727_+	chrX_62940728_-
chrX_62966453_+	chrX_62966454_-
chrX_63714964_+	chrX_63714965_-
chrX_64140802_+	chrX_64140803_-
chrX_65408493_+	chrX_65408494_-
chrX_66436061_+	chrX_66436062_-
chrX_66456141_+	chrX_66456142_-
chrX_66525215_+	chrX_66525216_-
chrX_66525347_+	chrX_66525348_-
chrX_66697307_+	chrX_66697308_-
chrX_67543603_+	chrX_67543604_-
chrX_68175836_+	chrX_68175837_-
chrX_68755888_+	chrX_68755889_-
chrX_71053238_+	chrX_71053239_-
chrX_71250980_+	chrX_71250981_-
chrX_71871117_+	chrX_71871118_-
chrX_73127828_+	chrX_73127829_-
chrX_79023510_+	chrX_79023511_-
chrX_83345868_+	chrX_83345869_-
chrX_86002952_+	chrX_86002953_-
chrX_86315250_+	chrX_86315251_-
chrX_95326766_+	chrX_95326767_-
chrX_101360637_+	chrX_101360638_-
chrX_103534252_+	chrX_103534253_-
chrX_104253305_+	chrX_104253306_-
chrX_105527117_+	chrX_105527118_-
chrX_108834210_+	chrX_108834211_-
chrX_109554105_+	chrX_109554106_-
chrX_113967445_+	chrX_113967446_-
chrX_118206142_+	chrX_118206143_-
chrX_119669568_+	chrX_119669569_-
chrX_120001592_+	chrX_120001593_-
chrX_123261804_+	chrX_123261805_-
chrX_123714303_+	chrX_123714304_-
chrX_124434580_+	chrX_124434581_-
chrX_131523990_+	chrX_131523991_-
chrX_135425697_+	chrX_135425698_-
chrX_135659129_+	chrX_135659130_-
chrX_136585319_+	chrX_136585320_-
chrX_138029993_+	chrX_138029994_-
chrX_139423440_+	chrX_139423441_-
chrX_139933913_+	chrX_139933914_-
chrX_142010821_+	chrX_142010822_-
chrX_151108763_+	chrX_151108764_-
chrX_152602268_+	chrX_152602269_-
chrX_155086709_+	chrX_155086710_-
chrX_9820518_+	chrX_9820519_-
chrX_11112250_+	chrX_11112251_-
chrX_11664049_+	chrX_11664050_-
chrX_11854743_+	chrX_11854744_-
chrX_12046463_+	chrX_12046464_-
chrX_13482811_+	chrX_13482812_-
chrX_13952964_+	chrX_13952965_-
chrX_14414202_+	chrX_14414203_-
chrX_14567000_+	chrX_14567001_-
chrX_15848335_+	chrX_15848336_-
chrX_17068993_+	chrX_17068994_-
chrX_20269449_+	chrX_20269450_-
chrX_20973080_+	chrX_20973081_-
chrX_31464828_+	chrX_31464829_-
chrX_32643676_+	chrX_32643677_-
chrX_34633384_+	chrX_34633385_-
chrX_37509662_+	chrX_37509663_-
chrX_40418678_+	chrX_40418679_-
chrX_46836462_+	chrX_46836463_-
chrX_49234116_+	chrX_49234117_-
chrX_50332929_+	chrX_50332930_-
chrX_55396885_+	chrX_55396886_-
chrX_56453652_+	chrX_56453653_-
chrX_56919250_+	chrX_56919251_-
chrX_56935837_+	chrX_56935838_-
chrX_57737179_+	chrX_57737180_-
chrX_57858696_+	chrX_57858697_-
chrX_57910997_+	chrX_57910998_-
chrX_58081319_+	chrX_58081320_-
chrX_58090253_+	chrX_58090254_-
chrX_58098643_+	chrX_58098644_-
chrX_58168708_+	chrX_58168709_-
chrX_58175759_+	chrX_58175760_-
chrX_58297009_+	chrX_58297010_-
chrX_58339627_+	chrX_58339628_-
chrX_58354932_+	chrX_58354933_-
chrX_58390358_+	chrX_58390359_-
chrX_58436122_+	chrX_58436123_-
chrX_62783544_+	chrX_62783545_-
chrX_62813995_+	chrX_62813996_-
chrX_62910863_+	chrX_62910864_-
chrX_63072345_+	chrX_63072346_-
chrX_65932364_+	chrX_65932365_-
chrX_66552459_+	chrX_66552460_-
chrX_66912517_+	chrX_66912518_-
chrX_68511273_+	chrX_68511274_-
chrX_70587875_+	chrX_70587876_-
chrX_73127774_+	chrX_73127775_-
chrX_73250238_+	chrX_73250239_-
chrX_76633318_+	chrX_76633319_-
chrX_80189021_+	chrX_80189022_-
chrX_85427664_+	chrX_85427665_-
chrX_90836932_+	chrX_90836933_-
chrX_99939481_+	chrX_99939482_-
chrX_99939731_+	chrX_99939732_-
chrX_99940071_+	chrX_99940072_-
chrX_99940093_+	chrX_99940094_-
chrX_100731267_+	chrX_100731268_-
chrX_103120718_+	chrX_103120719_-
chrX_106248211_+	chrX_106248212_-
chrX_109734023_+	chrX_109734024_-
chrX_111447389_+	chrX_111447390_-
chrX_111682503_+	chrX_111682504_-
chrX_111784920_+	chrX_111784921_-
chrX_115969966_+	chrX_115969967_-
chrX_118823205_+	chrX_118823206_-
chrX_129469436_+	chrX_129469437_-
chrX_129605950_+	chrX_129605951_-
chrX_129739220_+	chrX_129739221_-
chrX_129974468_+	chrX_129974469_-
chrX_129984998_+	chrX_129984999_-
chrX_134570612_+	chrX_134570613_-
chrX_135020020_+	chrX_135020021_-
chrX_137051533_+	chrX_137051534_-
chrX_145748067_+	chrX_145748068_-
chrX_151176983_+	chrX_151176984_-
chrX_151753272_+	chrX_151753273_-
chrX_154670880_+	chrX_154670881_-
chrX_6210844_+	chrX_6210845_-
chrX_10172524_+	chrX_10172525_-
chrX_17851822_+	chrX_17851823_-
chrX_38675794_+	chrX_38675795_-
chrX_40104753_+	chrX_40104754_-
chrX_49184285_+	chrX_49184286_-
chrX_51461819_+	chrX_51461820_-
chrX_56429579_+	chrX_56429580_-
chrX_62944960_+	chrX_62944961_-
chrX_77534731_+	chrX_77534732_-
chrX_120392153_+	chrX_120392154_-
chrX_134534008_+	chrX_134534009_-
chrX_136908791_+	chrX_136908792_-
chrX_10846656_+	chrX_10846657_-
chrX_11386189_+	chrX_11386190_-
chrX_12383535_+	chrX_12383536_-
chrX_12598494_+	chrX_12598495_-
chrX_15769399_+	chrX_15769400_-
chrX_17551763_+	chrX_17551764_-
chrX_18932204_+	chrX_18932205_-
chrX_21656697_+	chrX_21656698_-
chrX_30999854_+	chrX_30999855_-
chrX_41090926_+	chrX_41090927_-
chrX_41237626_+	chrX_41237627_-
chrX_46486033_+	chrX_46486034_-
chrX_47141212_+	chrX_47141213_-
chrX_47926628_+	chrX_47926629_-
chrX_48898930_+	chrX_48898931_-
chrX_51748109_+	chrX_51748110_-
chrX_52851424_+	chrX_52851425_-
chrX_53000579_+	chrX_53000580_-
chrX_56382552_+	chrX_56382553_-
chrX_57404785_+	chrX_57404786_-
chrX_57595461_+	chrX_57595462_-
chrX_57949489_+	chrX_57949490_-
chrX_58029622_+	chrX_58029623_-
chrX_58140189_+	chrX_58140190_-
chrX_58141894_+	chrX_58141895_-
chrX_58150621_+	chrX_58150622_-
chrX_58227810_+	chrX_58227811_-
chrX_58228087_+	chrX_58228088_-
chrX_58260136_+	chrX_58260137_-
chrX_58421355_+	chrX_58421356_-
chrX_62740873_+	chrX_62740874_-
chrX_62848752_+	chrX_62848753_-
chrX_63060948_+	chrX_63060949_-
chrX_64487916_+	chrX_64487917_-
chrX_64630786_+	chrX_64630787_-
chrX_65917952_+	chrX_65917953_-
chrX_66425928_+	chrX_66425929_-
chrX_66697498_+	chrX_66697499_-
chrX_66762246_+	chrX_66762247_-
chrX_67793191_+	chrX_67793192_-
chrX_68462520_+	chrX_68462521_-
chrX_68687122_+	chrX_68687123_-
chrX_69222056_+	chrX_69222057_-
chrX_70291162_+	chrX_70291163_-
chrX_70661337_+	chrX_70661338_-
chrX_74015915_+	chrX_74015916_-
chrX_77167425_+	chrX_77167426_-
chrX_77494399_+	chrX_77494400_-
chrX_78131486_+	chrX_78131487_-
chrX_83953733_+	chrX_83953734_-
chrX_100378726_+	chrX_100378727_-
chrX_104038503_+	chrX_104038504_-
chrX_107777705_+	chrX_107777706_-
chrX_108416091_+	chrX_108416092_-
chrX_112462301_+	chrX_112462302_-
chrX_112846080_+	chrX_112846081_-
chrX_116043623_+	chrX_116043624_-
chrX_116299636_+	chrX_116299637_-
chrX_117832876_+	chrX_117832877_-
chrX_119057121_+	chrX_119057122_-
chrX_119566670_+	chrX_119566671_-
chrX_119610928_+	chrX_119610929_-
chrX_123054358_+	chrX_123054359_-
chrX_123450390_+	chrX_123450391_-
chrX_129539862_+	chrX_129539863_-
chrX_130055266_+	chrX_130055267_-
chrX_132055012_+	chrX_132055013_-
chrX_132742213_+	chrX_132742214_-
chrX_135524999_+	chrX_135525000_-
chrX_135911102_+	chrX_135911103_-
chrX_139206385_+	chrX_139206386_-
chrX_143536183_+	chrX_143536184_-
chrX_144978228_+	chrX_144978229_-
chrX_154477077_+	chrX_154477078_-
chrX_2804634_+	chrX_2804635_-
chrX_3428992_+	chrX_3428993_-
chrX_3712105_+	chrX_3712106_-
chrX_4320368_+	chrX_4320369_-
chrX_7926398_+	chrX_7926399_-
chrX_9420937_+	chrX_9420938_-
chrX_10120565_+	chrX_10120566_-
chrX_15575773_+	chrX_15575774_-
chrX_16720830_+	chrX_16720831_-
chrX_16836592_+	chrX_16836593_-
chrX_18980704_+	chrX_18980705_-
chrX_23396233_+	chrX_23396234_-
chrX_30560876_+	chrX_30560877_-
chrX_34267618_+	chrX_34267619_-
chrX_38178309_+	chrX_38178310_-
chrX_46130894_+	chrX_46130895_-
chrX_49234104_+	chrX_49234105_-
chrX_50876628_+	chrX_50876629_-
chrX_51745773_+	chrX_51745774_-
chrX_53000635_+	chrX_53000636_-
chrX_53000788_+	chrX_53000789_-
chrX_53597006_+	chrX_53597007_-
chrX_55705306_+	chrX_55705307_-
chrX_57133602_+	chrX_57133603_-
chrX_57833273_+	chrX_57833274_-
chrX_57982701_+	chrX_57982702_-
chrX_58004812_+	chrX_58004813_-
chrX_58043366_+	chrX_58043367_-
chrX_58093821_+	chrX_58093822_-
chrX_58102658_+	chrX_58102659_-
chrX_58145942_+	chrX_58145943_-
chrX_58149645_+	chrX_58149646_-
chrX_58155224_+	chrX_58155225_-
chrX_58237320_+	chrX_58237321_-
chrX_58333607_+	chrX_58333608_-
chrX_58360511_+	chrX_58360512_-
chrX_58422831_+	chrX_58422832_-
chrX_58424677_+	chrX_58424678_-
chrX_58431208_+	chrX_58431209_-
chrX_58441923_+	chrX_58441924_-
chrX_58445794_+	chrX_58445795_-
chrX_62698983_+	chrX_62698984_-
chrX_62750707_+	chrX_62750708_-
chrX_62958269_+	chrX_62958270_-
chrX_62981373_+	chrX_62981374_-
chrX_64487860_+	chrX_64487861_-
chrX_64695580_+	chrX_64695581_-
chrX_65945668_+	chrX_65945669_-
chrX_65995144_+	chrX_65995145_-
chrX_66108109_+	chrX_66108110_-
chrX_66328953_+	chrX_66328954_-
chrX_66329013_+	chrX_66329014_-
chrX_66526725_+	chrX_66526726_-
chrX_66689726_+	chrX_66689727_-
chrX_66799318_+	chrX_66799319_-
chrX_67152964_+	chrX_67152965_-
chrX_69094658_+	chrX_69094659_-
chrX_70452902_+	chrX_70452903_-
chrX_71053204_+	chrX_71053205_-
chrX_71621859_+	chrX_71621860_-
chrX_71652158_+	chrX_71652159_-
chrX_73128101_+	chrX_73128102_-
chrX_76626169_+	chrX_76626170_-
chrX_77896373_+	chrX_77896374_-
chrX_84825008_+	chrX_84825009_-
chrX_85316464_+	chrX_85316465_-
chrX_94147457_+	chrX_94147458_-
chrX_100397353_+	chrX_100397354_-
chrX_100769230_+	chrX_100769231_-
chrX_101822402_+	chrX_101822403_-
chrX_103332516_+	chrX_103332517_-
chrX_105821030_+	chrX_105821031_-
chrX_107014973_+	chrX_107014974_-
chrX_107710999_+	chrX_107711000_-
chrX_110852380_+	chrX_110852381_-
chrX_114039263_+	chrX_114039264_-
chrX_114933513_+	chrX_114933514_-
chrX_119218222_+	chrX_119218223_-
chrX_119914329_+	chrX_119914330_-
chrX_123231241_+	chrX_123231242_-
chrX_123485745_+	chrX_123485746_-
chrX_124194448_+	chrX_124194449_-
chrX_129984940_+	chrX_129984941_-
chrX_130119190_+	chrX_130119191_-
chrX_131524236_+	chrX_131524237_-
chrX_131695110_+	chrX_131695111_-
chrX_131841759_+	chrX_131841760_-
chrX_133416603_+	chrX_133416604_-
chrX_135688250_+	chrX_135688251_-
chrX_136341539_+	chrX_136341540_-
chrX_138387194_+	chrX_138387195_-
chrX_139206395_+	chrX_139206396_-
chrX_140057421_+	chrX_140057422_-
chrX_140305153_+	chrX_140305154_-
chrX_149630154_+	chrX_149630155_-
chrX_152915851_+	chrX_152915852_-
chrX_153017448_+	chrX_153017449_-
chrX_155242714_+	chrX_155242715_-
chrX_15676844_+	chrX_15676845_-
chrX_17656883_+	chrX_17656884_-
chrX_19347190_+	chrX_19347191_-
chrX_42071822_+	chrX_42071823_-
chrX_53528783_+	chrX_53528784_-
chrX_55231062_+	chrX_55231063_-
chrX_58196614_+	chrX_58196615_-
chrX_65070058_+	chrX_65070059_-
chrX_70503579_+	chrX_70503580_-
chrX_71178301_+	chrX_71178302_-
chrX_72715003_+	chrX_72715004_-
chrX_77181930_+	chrX_77181931_-
chrX_77223379_+	chrX_77223380_-
chrX_104288536_+	chrX_104288537_-
chrX_128374388_+	chrX_128374389_-
chrX_129360362_+	chrX_129360363_-
chrX_8946348_+	chrX_8946349_-
chrX_9463587_+	chrX_9463588_-
chrX_11139145_+	chrX_11139146_-
chrX_11341808_+	chrX_11341809_-
chrX_11837700_+	chrX_11837701_-
chrX_12378362_+	chrX_12378363_-
chrX_12413539_+	chrX_12413540_-
chrX_12979287_+	chrX_12979288_-
chrX_14616188_+	chrX_14616189_-
chrX_17843225_+	chrX_17843226_-
chrX_23755979_+	chrX_23755980_-
chrX_24055631_+	chrX_24055632_-
chrX_24204444_+	chrX_24204445_-
chrX_25071565_+	chrX_25071566_-
chrX_30309665_+	chrX_30309666_-
chrX_30859264_+	chrX_30859265_-
chrX_40449988_+	chrX_40449989_-
chrX_41110323_+	chrX_41110324_-
chrX_41918038_+	chrX_41918039_-
chrX_43881854_+	chrX_43881855_-
chrX_46102810_+	chrX_46102811_-
chrX_48579054_+	chrX_48579055_-
chrX_52645285_+	chrX_52645286_-
chrX_53804012_+	chrX_53804013_-
chrX_54722948_+	chrX_54722949_-
chrX_55343171_+	chrX_55343172_-
chrX_55688926_+	chrX_55688927_-
chrX_56449641_+	chrX_56449642_-
chrX_56508217_+	chrX_56508218_-
chrX_57028128_+	chrX_57028129_-
chrX_57286568_+	chrX_57286569_-
chrX_57552098_+	chrX_57552099_-
chrX_57712316_+	chrX_57712317_-
chrX_57978014_+	chrX_57978015_-
chrX_57986019_+	chrX_57986020_-
chrX_57997038_+	chrX_57997039_-
chrX_58026405_+	chrX_58026406_-
chrX_58035865_+	chrX_58035866_-
chrX_58095408_+	chrX_58095409_-
chrX_58109307_+	chrX_58109308_-
chrX_58144201_+	chrX_58144202_-
chrX_58261454_+	chrX_58261455_-
chrX_58299426_+	chrX_58299427_-
chrX_58358129_+	chrX_58358130_-
chrX_58462563_+	chrX_58462564_-
chrX_58524428_+	chrX_58524429_-
chrX_62517808_+	chrX_62517809_-
chrX_62521808_+	chrX_62521809_-
chrX_62717582_+	chrX_62717583_-
chrX_62958224_+	chrX_62958225_-
chrX_62993558_+	chrX_62993559_-
chrX_63084755_+	chrX_63084756_-
chrX_63096952_+	chrX_63096953_-
chrX_63979280_+	chrX_63979281_-
chrX_64207393_+	chrX_64207394_-
chrX_65971309_+	chrX_65971310_-
chrX_66665268_+	chrX_66665269_-
chrX_66692421_+	chrX_66692422_-
chrX_68617553_+	chrX_68617554_-
chrX_68834331_+	chrX_68834332_-
chrX_69136759_+	chrX_69136760_-
chrX_71367640_+	chrX_71367641_-
chrX_74179211_+	chrX_74179212_-
chrX_76498824_+	chrX_76498825_-
chrX_76561797_+	chrX_76561798_-
chrX_76570926_+	chrX_76570927_-
chrX_77896274_+	chrX_77896275_-
chrX_80547956_+	chrX_80547957_-
chrX_85084885_+	chrX_85084886_-
chrX_85740590_+	chrX_85740591_-
chrX_85788256_+	chrX_85788257_-
chrX_88293742_+	chrX_88293743_-
chrX_88932239_+	chrX_88932240_-
chrX_96689705_+	chrX_96689706_-
chrX_101409669_+	chrX_101409670_-
chrX_103220733_+	chrX_103220734_-
chrX_104564895_+	chrX_104564896_-
chrX_104570021_+	chrX_104570022_-
chrX_106712212_+	chrX_106712213_-
chrX_107507615_+	chrX_107507616_-
chrX_112662677_+	chrX_112662678_-
chrX_118495200_+	chrX_118495201_-
chrX_120497872_+	chrX_120497873_-
chrX_121682127_+	chrX_121682128_-
chrX_121867793_+	chrX_121867794_-
chrX_123258665_+	chrX_123258666_-
chrX_125839572_+	chrX_125839573_-
chrX_132161790_+	chrX_132161791_-
chrX_134533504_+	chrX_134533505_-
chrX_135688429_+	chrX_135688430_-
chrX_136169204_+	chrX_136169205_-
chrX_136875637_+	chrX_136875638_-
chrX_137848478_+	chrX_137848479_-
chrX_139073842_+	chrX_139073843_-
chrX_143669433_+	chrX_143669434_-
chrX_144290765_+	chrX_144290766_-
chrX_145192207_+	chrX_145192208_-
chrX_154483727_+	chrX_154483728_-
chrX_6964100_+	chrX_6964101_-
chrX_7636191_+	chrX_7636192_-
chrX_12901390_+	chrX_12901391_-
chrX_16772411_+	chrX_16772412_-
chrX_17736311_+	chrX_17736312_-
chrX_19252810_+	chrX_19252811_-
chrX_21657869_+	chrX_21657870_-
chrX_25674905_+	chrX_25674906_-
chrX_27863961_+	chrX_27863962_-
chrX_31227234_+	chrX_31227235_-
chrX_36399745_+	chrX_36399746_-
chrX_36696018_+	chrX_36696019_-
chrX_39895539_+	chrX_39895540_-
chrX_40544450_+	chrX_40544451_-
chrX_41344350_+	chrX_41344351_-
chrX_42143475_+	chrX_42143476_-
chrX_43053369_+	chrX_43053370_-
chrX_47630340_+	chrX_47630341_-
chrX_48831042_+	chrX_48831043_-
chrX_52299217_+	chrX_52299218_-
chrX_53000873_+	chrX_53000874_-
chrX_53351493_+	chrX_53351494_-
chrX_53914543_+	chrX_53914544_-
chrX_54480853_+	chrX_54480854_-
chrX_54831653_+	chrX_54831654_-
chrX_55246071_+	chrX_55246072_-
chrX_55314266_+	chrX_55314267_-
chrX_55328114_+	chrX_55328115_-
chrX_57052740_+	chrX_57052741_-
chrX_57559425_+	chrX_57559426_-
chrX_57651318_+	chrX_57651319_-
chrX_57947402_+	chrX_57947403_-
chrX_57963225_+	chrX_57963226_-
chrX_57981105_+	chrX_57981106_-
chrX_58035216_+	chrX_58035217_-
chrX_58110684_+	chrX_58110685_-
chrX_58152916_+	chrX_58152917_-
chrX_58202156_+	chrX_58202157_-
chrX_58210576_+	chrX_58210577_-
chrX_58230027_+	chrX_58230028_-
chrX_58240405_+	chrX_58240406_-
chrX_58325404_+	chrX_58325405_-
chrX_58339509_+	chrX_58339510_-
chrX_58352787_+	chrX_58352788_-
chrX_58389517_+	chrX_58389518_-
chrX_58389932_+	chrX_58389933_-
chrX_58400827_+	chrX_58400828_-
chrX_58409688_+	chrX_58409689_-
chrX_58420951_+	chrX_58420952_-
chrX_58514048_+	chrX_58514049_-
chrX_62463990_+	chrX_62463991_-
chrX_62516993_+	chrX_62516994_-
chrX_62555816_+	chrX_62555817_-
chrX_62713754_+	chrX_62713755_-
chrX_62778444_+	chrX_62778445_-
chrX_62795701_+	chrX_62795702_-
chrX_62834338_+	chrX_62834339_-
chrX_62959518_+	chrX_62959519_-
chrX_65408556_+	chrX_65408557_-
chrX_66409267_+	chrX_66409268_-
chrX_66804210_+	chrX_66804211_-
chrX_67891971_+	chrX_67891972_-
chrX_69136683_+	chrX_69136684_-
chrX_70756114_+	chrX_70756115_-
chrX_71053349_+	chrX_71053350_-
chrX_71287774_+	chrX_71287775_-
chrX_71544618_+	chrX_71544619_-
chrX_71836350_+	chrX_71836351_-
chrX_75976796_+	chrX_75976797_-
chrX_76617569_+	chrX_76617570_-
chrX_77045541_+	chrX_77045542_-
chrX_77129734_+	chrX_77129735_-
chrX_77268568_+	chrX_77268569_-
chrX_77494379_+	chrX_77494380_-
chrX_84598220_+	chrX_84598221_-
chrX_86048219_+	chrX_86048220_-
chrX_98408963_+	chrX_98408964_-
chrX_99939352_+	chrX_99939353_-
chrX_99939356_+	chrX_99939357_-
chrX_99939424_+	chrX_99939425_-
chrX_100809446_+	chrX_100809447_-
chrX_104282108_+	chrX_104282109_-
chrX_104309335_+	chrX_104309336_-
chrX_105820414_+	chrX_105820415_-
chrX_107155931_+	chrX_107155932_-
chrX_111367060_+	chrX_111367061_-
chrX_112639133_+	chrX_112639134_-
chrX_117831089_+	chrX_117831090_-
chrX_118017990_+	chrX_118017991_-
chrX_118827553_+	chrX_118827554_-
chrX_119994910_+	chrX_119994911_-
chrX_119998281_+	chrX_119998282_-
chrX_126552252_+	chrX_126552253_-
chrX_129933547_+	chrX_129933548_-
chrX_130401270_+	chrX_130401271_-
chrX_133655308_+	chrX_133655309_-
chrX_134874316_+	chrX_134874317_-
chrX_136198864_+	chrX_136198865_-
chrX_136571322_+	chrX_136571323_-
chrX_141826176_+	chrX_141826177_-
chrX_145845861_+	chrX_145845862_-
chrX_150558958_+	chrX_150558959_-
chrX_150571114_+	chrX_150571115_-
chrX_152486926_+	chrX_152486927_-
chrX_154751609_+	chrX_154751610_-
chrX_155057737_+	chrX_155057738_-
chrX_4381639_+	chrX_4381640_-
chrX_6279912_+	chrX_6279913_-
chrX_7876094_+	chrX_7876095_-
chrX_9878523_+	chrX_9878524_-
chrX_12692017_+	chrX_12692018_-
chrX_27863876_+	chrX_27863877_-
chrX_28732110_+	chrX_28732111_-
chrX_29927651_+	chrX_29927652_-
chrX_47205964_+	chrX_47205965_-
chrX_52923774_+	chrX_52923775_-
chrX_58445428_+	chrX_58445429_-
chrX_62986163_+	chrX_62986164_-
chrX_73447193_+	chrX_73447194_-
chrX_73449539_+	chrX_73449540_-
chrX_76550458_+	chrX_76550459_-
chrX_77902687_+	chrX_77902688_-
chrX_83578830_+	chrX_83578831_-
chrX_101410275_+	chrX_101410276_-
chrX_119786551_+	chrX_119786552_-
chrX_120029559_+	chrX_120029560_-
chrX_123192650_+	chrX_123192651_-
chrX_129428853_+	chrX_129428854_-
chrX_134636939_+	chrX_134636940_-
chrX_149161357_+	chrX_149161358_-
chrX_150329503_+	chrX_150329504_-
chrX_3798821_+	chrX_3798822_-
chrX_6057283_+	chrX_6057284_-
chrX_6105047_+	chrX_6105048_-
chrX_6149157_+	chrX_6149158_-
chrX_7359097_+	chrX_7359098_-
chrX_9055224_+	chrX_9055225_-
chrX_9700749_+	chrX_9700750_-
chrX_9890620_+	chrX_9890621_-
chrX_10223175_+	chrX_10223176_-
chrX_10604989_+	chrX_10604990_-
chrX_11419243_+	chrX_11419244_-
chrX_12901507_+	chrX_12901508_-
chrX_13143356_+	chrX_13143357_-
chrX_16949171_+	chrX_16949172_-
chrX_17053869_+	chrX_17053870_-
chrX_23902842_+	chrX_23902843_-
chrX_24053849_+	chrX_24053850_-
chrX_28177401_+	chrX_28177402_-
chrX_29243065_+	chrX_29243066_-
chrX_30120802_+	chrX_30120803_-
chrX_30386332_+	chrX_30386333_-
chrX_31117576_+	chrX_31117577_-
chrX_36985149_+	chrX_36985150_-
chrX_38304230_+	chrX_38304231_-
chrX_40005997_+	chrX_40005998_-
chrX_41521174_+	chrX_41521175_-
chrX_47191821_+	chrX_47191822_-
chrX_47723136_+	chrX_47723137_-
chrX_48831044_+	chrX_48831045_-
chrX_51866418_+	chrX_51866419_-
chrX_52574667_+	chrX_52574668_-
chrX_53000861_+	chrX_53000862_-
chrX_55237338_+	chrX_55237339_-
chrX_56417384_+	chrX_56417385_-
chrX_56676732_+	chrX_56676733_-
chrX_58119735_+	chrX_58119736_-
chrX_58183149_+	chrX_58183150_-
chrX_58215724_+	chrX_58215725_-
chrX_58227743_+	chrX_58227744_-
chrX_58515404_+	chrX_58515405_-
chrX_62718560_+	chrX_62718561_-
chrX_62747636_+	chrX_62747637_-
chrX_62899827_+	chrX_62899828_-
[truncated: 29,595 more rows]
